# Supplementary material for: Transgenerational Self-Reconstruction of Disrupted Chromatin Organization After Exposure To An Environmental Stressor in Mice
Source: Sci Rep. 2019 Sep 10;9:13057. doi: 10.1038/s41598-019-49440-2 (PMC6736928; doi:10.1038/s41598-019-49440-2)
Supplement: Supplementary file 2 — Supplementary Table S1 [file 41598_2019_49440_MOESM2_ESM.xlsx]

## Sheet: Table S1
Supplementary Table S1. Summary of TBT-dependent DNA methylome variation for F3 and F4, female and male mesenchymal stem cells, and F4 male gonadal white adipose tissue and liver using different thresholds of statistical significance.
ABBREVIATIONS: DMR: differentially methylated region, DMSO: dimethyl sulfoxide, gWAT: gonadal white adipose tissue, MBD-seq: methyl-CpG binding domain deep sequencing, mDMR: merged differentially methylated region, MSCs: mesenchymal stem cells, TBT: tributyltin
METHOD DESCRIPTION: DMRs represent 100-bp consecutive, non-overlapping genomic windows showing significant variation in MBD-seq read coverage for tissues from animals ancestrally exposed to TBT or DMSO (control) identified using MEDIPS package and 46 p value thresholds ranging between p=0.00001 and p=1. mDMRs were defined after merging adjacent DMRs with the same direction of change for each p va…
	mDMR/DMR per tissue and p value
p value	F3 Female MSCs	F3 Male MSCs	F4 Female MSCs	F4 Male MSCs	F4 Male gWAT	F4 Male Liver
1e-05	0.863014	0.857143	0.921739	0.967213	0.846591	0.938776
2e-05	0.846715	0.814815	0.90678	0.952381	0.859375	0.912621
3e-05	0.859296	0.775	0.909938	0.92973	0.867416	0.914894
4e-05	0.854167	0.814815	0.903002	0.918919	0.871711	0.9
5e-05	0.837758	0.84507	0.900574	0.905488	0.857729	0.905405
6e-05	0.835052	0.83908	0.889809	0.904762	0.859036	0.910506
7e-05	0.84472	0.817308	0.887989	0.909091	0.861463	0.904615
8e-05	0.842857	0.836066	0.886926	0.911304	0.86195	0.895161
9e-05	0.8464	0.856164	0.883972	0.905956	0.860317	0.885086
0.0001	0.85044	0.858025	0.880752	0.904558	0.860798	0.887417
0.0002	0.853285	0.876751	0.869509	0.899029	0.858096	0.888105
0.0003	0.84986	0.859779	0.864064	0.885404	0.854761	0.875648
0.0004	0.839085	0.858108	0.855761	0.877059	0.841799	0.869177
0.0005	0.837688	0.85439	0.847772	0.876327	0.840251	0.867838
0.0006	0.833769	0.852273	0.841657	0.868878	0.836183	0.868421
0.0007	0.824119	0.852708	0.839359	0.861958	0.832357	0.864376
0.0008	0.819896	0.853217	0.837756	0.859097	0.82889	0.857981
0.0009	0.816559	0.848964	0.833848	0.857292	0.827899	0.858457
0.001	0.816848	0.846786	0.829612	0.853558	0.826418	0.856789
0.002	0.789054	0.826423	0.807215	0.828991	0.808335	0.840115
0.003	0.774567	0.813621	0.793086	0.814419	0.7934	0.827864
0.004	0.765002	0.800577	0.784537	0.804043	0.782842	0.815733
0.005	0.756951	0.79612	0.775664	0.794685	0.773376	0.809352
0.006	0.749216	0.792501	0.766835	0.786128	0.764848	0.803575
0.007	0.742119	0.786913	0.760313	0.779305	0.760714	0.799042
0.008	0.737058	0.781937	0.753616	0.773012	0.755541	0.79191
0.009	0.73118	0.780134	0.747449	0.767773	0.750583	0.786075
0.01	0.725443	0.774919	0.74169	0.762292	0.744578	0.780362
0.02	0.689469	0.741034	0.705356	0.724006	0.709041	0.744094
0.03	0.667584	0.718859	0.680074	0.700042	0.684862	0.721256
0.04	0.650583	0.702121	0.661994	0.680511	0.666604	0.702871
0.05	0.634606	0.68838	0.64591	0.664051	0.6503	0.686499
0.06	0.620941	0.677871	0.632367	0.650486	0.636598	0.672556
0.07	0.608306	0.667036	0.620093	0.639017	0.625119	0.661455
0.08	0.597914	0.656993	0.609023	0.627178	0.613511	0.649736
0.09	0.588231	0.647695	0.598991	0.617513	0.604058	0.639656
0.1	0.579427	0.638727	0.589525	0.607554	0.593956	0.629325
0.2	0.517246	0.572571	0.521187	0.538653	0.527587	0.561117
0.3	0.472843	0.524472	0.472456	0.489521	0.479961	0.512579
0.4	0.439392	0.4845	0.433825	0.45143	0.442228	0.474309
0.5	0.410396	0.450949	0.400948	0.41683	0.408259	0.438122
0.6	0.383575	0.419585	0.37075	0.386808	0.379515	0.408981
0.7	0.359553	0.391393	0.344092	0.357662	0.349782	0.378085
0.8	0.340766	0.362837	0.319268	0.335817	0.33034	0.357854
0.9	0.316686	0.33875	0.29153	0.306302	0.297211	0.325426
1	0.278767	0.295619	0.248582	0.258755	0.247191	0.274244
