# Supplementary material for: Transgenerational Self-Reconstruction of Disrupted Chromatin Organization After Exposure To An Environmental Stressor in Mice
Source: Sci Rep. 2019 Sep 10;9:13057. doi: 10.1038/s41598-019-49440-2 (PMC6736928; doi:10.1038/s41598-019-49440-2)
Supplement: Supplementary file 3 — Supplementary Table S2 [file 41598_2019_49440_MOESM3_ESM.xlsx]

## Sheet: Table S2
Supplementary Table S2. Significant TBT-dependent variation of DNA methylomes for F3 and F4, female and male mesenchymal stem cells, and F4 male gonadal white adipose tissue and liver.
ABBREVIATIONS: DMR: differentially methylated region, DMSO: dimethyl sulfoxide, gWAT: gonadal white adipose tissue, isoDMB: iso-differentially methylated block, MBD-seq: methyl-CpG binding domain deep sequencing, MSCs: mesenchymal stem cells, TBT: tributyltin
DATA DESCRIPTION: DMRs represent 100-bp consecutive, non-overlapping genomic windows showing significant variation in MBD-seq read coverage for tissues from animals ancestrally exposed to TBT or DMSO (control) identified using MEDIPS package and p = 0.001 as significance threshold. Hypermethylated DMRs represent cases for which MBD-seq read coverage is significantly higher in TBT than in control …
Generation	Sex	Tissue	DMR identifier	DMR location	Direction of change	Fold change [log2]	p value	isoDMB identifier
F3	Female	MSCs	1	1:4662701-4662800	Hypomethylated	-2.98575	0.000162642	1
F3	Female	MSCs	2	1:4662801-4662900	Hypomethylated	-2.42447	0.000332063	1
F3	Female	MSCs	3	1:4973001-4973100	Hypermethylated	2.42469	0.000867049	2
F3	Female	MSCs	4	1:5231501-5231600	Hypermethylated	2.81283	0.000626925	3
F3	Female	MSCs	5	1:5994501-5994600	Hypermethylated	4.72692	3.09238e-05	4
F3	Female	MSCs	6	1:6469601-6469700	Hypermethylated	2.89105	0.000249543	5
F3	Female	MSCs	7	1:6927201-6927300	Hypomethylated	-4.34299	0.000908009	6
F3	Female	MSCs	8	1:7882901-7883000	Hypermethylated	1.60568	0.000965711	7
F3	Female	MSCs	9	1:8209401-8209500	Hypomethylated	-4.22357	0.000982503	8
F3	Female	MSCs	10	1:8937201-8937300	Hypermethylated	1.21852	0.000167819	9
F3	Female	MSCs	11	1:8937301-8937400	Hypermethylated	1.59374	4.4807e-05	9
F3	Female	MSCs	12	1:8937401-8937500	Hypermethylated	2.37448	3.94727e-05	9
F3	Female	MSCs	13	1:9186901-9187000	Hypermethylated	1.70345	0.00069758	10
F3	Female	MSCs	14	1:9415601-9415700	Hypomethylated	-4.33973	0.00093222	11
F3	Female	MSCs	15	1:9961101-9961200	Hypomethylated	-1.58827	0.000664254	12
F3	Female	MSCs	16	1:10329301-10329400	Hypermethylated	1.44651	0.000501895	13
F3	Female	MSCs	17	1:10379201-10379300	Hypermethylated	1.49132	0.000728991	14
F3	Female	MSCs	18	1:12288701-12288800	Hypermethylated	4.21095	0.000982503	15
F3	Female	MSCs	19	1:12795801-12795900	Hypomethylated	-3.18043	0.000985076	16
F3	Female	MSCs	20	1:13406701-13406800	Hypermethylated	4.32995	0.000491847	17
F3	Female	MSCs	21	1:13406801-13406900	Hypermethylated	4.32995	0.000491847	17
F3	Female	MSCs	22	1:13621201-13621300	Hypermethylated	1.22431	0.000954775	18
F3	Female	MSCs	23	1:13802901-13803000	Hypermethylated	1.32469	0.00074662	19
F3	Female	MSCs	24	1:13916101-13916200	Hypermethylated	3.2755	4.6725e-05	20
F3	Female	MSCs	25	1:13916201-13916300	Hypermethylated	2.46098	0.000748975	20
F3	Female	MSCs	26	1:13916301-13916400	Hypermethylated	2.89385	0.000497665	20
F3	Female	MSCs	27	1:15576301-15576400	Hypomethylated	-4.44991	0.00037942	21
F3	Female	MSCs	28	1:16495201-16495300	Hypermethylated	1.85994	0.000769642	22
F3	Female	MSCs	29	1:16757701-16757800	Hypomethylated	-4.22356	0.000982503	23
F3	Female	MSCs	30	1:16792401-16792500	Hypomethylated	-2.75882	0.00073721	24
F3	Female	MSCs	31	1:17525801-17525900	Hypermethylated	1.29727	0.00078475	25
F3	Female	MSCs	32	1:17525901-17526000	Hypermethylated	1.2669	0.000743466	25
F3	Female	MSCs	33	1:17708801-17708900	Hypermethylated	4.21093	0.000982503	26
F3	Female	MSCs	34	1:17708901-17709000	Hypermethylated	4.21093	0.000982503	26
F3	Female	MSCs	35	1:18108101-18108200	Hypomethylated	-4.22354	0.000982503	27
F3	Female	MSCs	36	1:18611501-18611600	Hypermethylated	3.25562	0.000732426	28
F3	Female	MSCs	37	1:18611601-18611700	Hypermethylated	4.63807	8.46745e-05	28
F3	Female	MSCs	38	1:19460301-19460400	Hypermethylated	1.56706	5.65678e-06	29
F3	Female	MSCs	39	1:19988101-19988200	Hypermethylated	2.3416	0.000878102	30
F3	Female	MSCs	40	1:20068201-20068300	Hypermethylated	3.15943	0.000985076	31
F3	Female	MSCs	41	1:20399601-20399700	Hypomethylated	-2.42527	0.000326888	32
F3	Female	MSCs	42	1:20606901-20607000	Hypermethylated	3.42949	0.000761129	33
F3	Female	MSCs	43	1:20683401-20683500	Hypermethylated	1.99427	0.000546644	34
F3	Female	MSCs	44	1:21000401-21000500	Hypermethylated	1.49432	0.000800293	35
F3	Female	MSCs	45	1:21620701-21620800	Hypermethylated	4.21093	0.000982503	36
F3	Female	MSCs	46	1:22308801-22308900	Hypomethylated	-3.06298	0.000678554	37
F3	Female	MSCs	47	1:22805201-22805300	Hypermethylated	4.32995	0.000491847	38
F3	Female	MSCs	48	1:23545501-23545600	Hypermethylated	1.60573	0.000965711	39
F3	Female	MSCs	49	1:23545601-23545700	Hypermethylated	1.87531	0.000332182	39
F3	Female	MSCs	50	1:24362001-24362100	Hypermethylated	1.15461	0.000222907	40
F3	Female	MSCs	51	1:24464001-24464100	Hypomethylated	-3.27584	0.000524072	41
F3	Female	MSCs	52	1:24523901-24524000	Hypermethylated	2.04938	0.000797071	42
F3	Female	MSCs	53	1:24524001-24524100	Hypermethylated	3.25481	0.000524072	42
F3	Female	MSCs	54	1:24614201-24614300	Hypomethylated	-2.23801	0.000584086	43
F3	Female	MSCs	55	1:24615701-24615800	Hypomethylated	-1.82082	0.000423782	44
F3	Female	MSCs	56	1:25922001-25922100	Hypermethylated	4.74349	0.000549065	45
F3	Female	MSCs	57	1:25922101-25922200	Hypermethylated	4.6552	0.000908836	45
F3	Female	MSCs	58	1:26686501-26686600	Hypomethylated	-4.91421	0.000436962	46
F3	Female	MSCs	59	1:26686601-26686700	Hypomethylated	-4.98691	0.000127399	46
F3	Female	MSCs	60	1:27066901-27067000	Hypermethylated	4.32994	0.000491847	47
F3	Female	MSCs	61	1:30231101-30231200	Hypomethylated	-3.06066	0.000922838	48
F3	Female	MSCs	62	1:30231301-30231400	Hypomethylated	-4.65196	0.000134632	49
F3	Female	MSCs	63	1:33394801-33394900	Hypomethylated	-1.33644	0.000877602	50
F3	Female	MSCs	64	1:33644301-33644400	Hypermethylated	1.16683	0.000443274	51
F3	Female	MSCs	65	1:33644401-33644500	Hypermethylated	1.58728	7.24526e-06	51
F3	Female	MSCs	66	1:33743101-33743200	Hypomethylated	-1.97017	0.000869464	52
F3	Female	MSCs	67	1:34090701-34090800	Hypermethylated	1.37602	0.00015803	53
F3	Female	MSCs	68	1:34090801-34090900	Hypermethylated	1.22794	0.000331725	53
F3	Female	MSCs	69	1:35228001-35228100	Hypomethylated	-4.81489	0.000595555	54
F3	Female	MSCs	70	1:35560901-35561000	Hypomethylated	-3.27612	0.000556925	55
F3	Female	MSCs	71	1:35577001-35577100	Hypermethylated	1.52392	0.000994907	56
F3	Female	MSCs	72	1:35632101-35632200	Hypomethylated	-1.37926	0.000519394	57
F3	Female	MSCs	73	1:35683001-35683100	Hypomethylated	-1.23065	0.000730634	58
F3	Female	MSCs	74	1:35988001-35988100	Hypermethylated	4.21092	0.000982503	59
F3	Female	MSCs	75	1:36795001-36795100	Hypermethylated	0.942388	0.000595265	60
F3	Female	MSCs	76	1:36863501-36863600	Hypermethylated	4.21095	0.000982503	61
F3	Female	MSCs	77	1:37186801-37186900	Hypermethylated	0.814503	0.000530776	62
F3	Female	MSCs	78	1:37370601-37370700	Hypomethylated	-4.22355	0.000982503	63
F3	Female	MSCs	79	1:37638201-37638300	Hypermethylated	0.875414	0.000981225	64
F3	Female	MSCs	80	1:37666201-37666300	Hypermethylated	1.3537	0.000890229	65
F3	Female	MSCs	81	1:37666301-37666400	Hypermethylated	1.34677	0.000605674	65
F3	Female	MSCs	82	1:38556001-38556100	Hypermethylated	2.73592	0.000990779	66
F3	Female	MSCs	83	1:38586801-38586900	Hypermethylated	1.0567	0.000642334	67
F3	Female	MSCs	84	1:38795301-38795400	Hypermethylated	4.33259	0.000853669	68
F3	Female	MSCs	85	1:39425501-39425600	Hypermethylated	1.27593	0.000932866	69
F3	Female	MSCs	86	1:39674801-39674900	Hypermethylated	3.25449	0.000610119	70
F3	Female	MSCs	87	1:39820001-39820100	Hypermethylated	1.13096	0.000916931	71
F3	Female	MSCs	88	1:39972801-39972900	Hypermethylated	1.42868	0.000506273	72
F3	Female	MSCs	89	1:40964401-40964500	Hypermethylated	1.17945	0.000762668	73
F3	Female	MSCs	90	1:40973701-40973800	Hypomethylated	-4.22355	0.000982503	74
F3	Female	MSCs	91	1:41334701-41334800	Hypomethylated	-4.73605	0.000228558	75
F3	Female	MSCs	92	1:41745701-41745800	Hypermethylated	2.46155	0.00074749	76
F3	Female	MSCs	93	1:42814701-42814800	Hypermethylated	1.53689	0.000499978	77
F3	Female	MSCs	94	1:42814801-42814900	Hypermethylated	1.61799	0.000849692	77
F3	Female	MSCs	95	1:42840001-42840100	Hypermethylated	1.63849	0.000347392	78
F3	Female	MSCs	96	1:42840101-42840200	Hypermethylated	1.84368	0.000224667	78
F3	Female	MSCs	97	1:42840201-42840300	Hypermethylated	1.87568	0.000159996	78
F3	Female	MSCs	98	1:43296701-43296800	Hypermethylated	2.73596	0.000975787	79
F3	Female	MSCs	99	1:43573001-43573100	Hypermethylated	2.28186	0.000395217	80
F3	Female	MSCs	100	1:43689301-43689400	Hypermethylated	1.18805	8.82362e-05	81
F3	Female	MSCs	101	1:43756401-43756500	Hypomethylated	-3.67513	0.000660787	82
F3	Female	MSCs	102	1:43885601-43885700	Hypomethylated	-4.73788	0.000243969	83
F3	Female	MSCs	103	1:43885701-43885800	Hypomethylated	-4.82551	0.000264406	83
F3	Female	MSCs	104	1:44181301-44181400	Hypomethylated	-2.59075	3.49245e-05	84
F3	Female	MSCs	105	1:44181401-44181500	Hypomethylated	-2.11024	9.14632e-05	84
F3	Female	MSCs	106	1:44901401-44901500	Hypermethylated	4.3301	0.000869368	85
F3	Female	MSCs	107	1:44901501-44901600	Hypermethylated	2.73574	0.00073721	85
F3	Female	MSCs	108	1:45087601-45087700	Hypermethylated	4.43995	0.000314367	86
F3	Female	MSCs	109	1:46547701-46547800	Hypermethylated	3.15946	0.000985076	87
F3	Female	MSCs	110	1:46547801-46547900	Hypermethylated	3.15946	0.000985076	87
F3	Female	MSCs	111	1:46601701-46601800	Hypermethylated	4.64313	0.000296576	88
F3	Female	MSCs	112	1:47657001-47657100	Hypermethylated	4.32998	0.000491847	89
F3	Female	MSCs	113	1:48338701-48338800	Hypermethylated	4.32994	0.000491847	90
F3	Female	MSCs	114	1:50041101-50041200	Hypermethylated	4.331	0.000572063	91
F3	Female	MSCs	115	1:51007301-51007400	Hypermethylated	2.03811	0.000946723	92
F3	Female	MSCs	116	1:51300901-51301000	Hypermethylated	0.976532	0.000327693	93
F3	Female	MSCs	117	1:51301101-51301200	Hypermethylated	0.757513	0.00039645	94
F3	Female	MSCs	118	1:51763801-51763900	Hypermethylated	1.39042	0.000376456	95
F3	Female	MSCs	119	1:51863101-51863200	Hypermethylated	1.68093	0.00081909	96
F3	Female	MSCs	120	1:51863201-51863300	Hypermethylated	1.56408	0.000603114	96
F3	Female	MSCs	121	1:52419401-52419500	Hypomethylated	-2.32381	0.000301149	97
F3	Female	MSCs	122	1:52486001-52486100	Hypermethylated	2.04544	0.000772973	98
F3	Female	MSCs	123	1:52610301-52610400	Hypomethylated	-2.9176	0.000575482	99
F3	Female	MSCs	124	1:52626301-52626400	Hypomethylated	-3.3623	0.000633097	100
F3	Female	MSCs	125	1:52650401-52650500	Hypermethylated	2.34052	0.000659716	101
F3	Female	MSCs	126	1:53419301-53419400	Hypermethylated	4.43481	0.000861509	102
F3	Female	MSCs	127	1:54208501-54208600	Hypomethylated	-4.22356	0.000982503	103
F3	Female	MSCs	128	1:54339101-54339200	Hypomethylated	-3.27587	0.000524072	104
F3	Female	MSCs	129	1:54339201-54339300	Hypomethylated	-3.18044	0.000985076	104
F3	Female	MSCs	130	1:54401901-54402000	Hypomethylated	-2.58945	0.000386514	105
F3	Female	MSCs	131	1:54806501-54806600	Hypomethylated	-4.56518	0.000839162	106
F3	Female	MSCs	132	1:55296501-55296600	Hypermethylated	1.03498	3.04815e-05	107
F3	Female	MSCs	133	1:55642501-55642600	Hypermethylated	3.34123	0.000797336	108
F3	Female	MSCs	134	1:55960901-55961000	Hypermethylated	1.37884	0.00060818	109
F3	Female	MSCs	135	1:57189801-57189900	Hypermethylated	1.99415	0.000546644	110
F3	Female	MSCs	136	1:57218701-57218800	Hypomethylated	-2.41169	0.000698644	111
F3	Female	MSCs	137	1:57465301-57465400	Hypermethylated	4.32994	0.000491847	112
F3	Female	MSCs	138	1:57730101-57730200	Hypomethylated	-2.44863	0.000935017	113
F3	Female	MSCs	139	1:58359201-58359300	Hypermethylated	1.23731	0.000308937	114
F3	Female	MSCs	140	1:58424901-58425000	Hypermethylated	1.3339	0.000114566	115
F3	Female	MSCs	141	1:58425001-58425100	Hypermethylated	1.2545	0.000601726	115
F3	Female	MSCs	142	1:58433501-58433600	Hypermethylated	4.32999	0.000501845	116
F3	Female	MSCs	143	1:58510401-58510500	Hypermethylated	1.37091	0.000924207	117
F3	Female	MSCs	144	1:58510501-58510600	Hypermethylated	1.59301	0.000158982	117
F3	Female	MSCs	145	1:58801101-58801200	Hypomethylated	-4.91078	0.000416948	118
F3	Female	MSCs	146	1:59216601-59216700	Hypermethylated	1.28726	0.000980557	119
F3	Female	MSCs	147	1:59563501-59563600	Hypomethylated	-1.8199	0.000121637	120
F3	Female	MSCs	148	1:59600501-59600600	Hypomethylated	-1.99603	0.000651732	121
F3	Female	MSCs	149	1:59600601-59600700	Hypomethylated	-1.62869	0.000578472	121
F3	Female	MSCs	150	1:60011901-60012000	Hypermethylated	1.46299	0.000123175	122
F3	Female	MSCs	151	1:60095801-60095900	Hypomethylated	-3.12278	0.000804571	123
F3	Female	MSCs	152	1:60426501-60426600	Hypomethylated	-4.34266	0.000491847	124
F3	Female	MSCs	153	1:60426601-60426700	Hypomethylated	-4.22358	0.000982503	124
F3	Female	MSCs	154	1:60747201-60747300	Hypomethylated	-3.68376	0.000103267	125
F3	Female	MSCs	155	1:60847501-60847600	Hypermethylated	4.44454	0.000912681	126
F3	Female	MSCs	156	1:60993701-60993800	Hypermethylated	1.39052	0.000451173	127
F3	Female	MSCs	157	1:60993801-60993900	Hypermethylated	1.37128	0.000576094	127
F3	Female	MSCs	158	1:61142201-61142300	Hypermethylated	1.64287	0.000480729	128
F3	Female	MSCs	159	1:61142301-61142400	Hypermethylated	2.28361	0.000116037	128
F3	Female	MSCs	160	1:61548601-61548700	Hypomethylated	-4.22358	0.000982503	129
F3	Female	MSCs	161	1:61615001-61615100	Hypermethylated	2.21293	0.000924575	130
F3	Female	MSCs	162	1:62084101-62084200	Hypermethylated	1.645	0.000678548	131
F3	Female	MSCs	163	1:63102901-63103000	Hypermethylated	0.976014	0.000673841	132
F3	Female	MSCs	164	1:63363501-63363600	Hypomethylated	-4.34263	0.000491847	133
F3	Female	MSCs	165	1:63677501-63677600	Hypermethylated	2.28459	0.000159237	134
F3	Female	MSCs	166	1:63850401-63850500	Hypomethylated	-3.36773	0.00057323	135
F3	Female	MSCs	167	1:64695001-64695100	Hypomethylated	-2.78085	0.000846708	136
F3	Female	MSCs	168	1:64695101-64695200	Hypomethylated	-3.6533	0.000145841	136
F3	Female	MSCs	169	1:64786601-64786700	Hypermethylated	1.04453	0.000843231	137
F3	Female	MSCs	170	1:66538301-66538400	Hypermethylated	2.73584	0.000783912	138
F3	Female	MSCs	171	1:68149101-68149200	Hypermethylated	2.49453	0.000882191	139
F3	Female	MSCs	172	1:69482201-69482300	Hypermethylated	1.68158	0.000230552	140
F3	Female	MSCs	173	1:69804301-69804400	Hypermethylated	3.15944	0.000985076	141
F3	Female	MSCs	174	1:70485501-70485600	Hypermethylated	2.49672	0.000741227	142
F3	Female	MSCs	175	1:70618501-70618600	Hypermethylated	3.25651	0.000771542	143
F3	Female	MSCs	176	1:70618601-70618700	Hypermethylated	3.42861	0.000146901	143
F3	Female	MSCs	177	1:71413001-71413100	Hypermethylated	1.72643	0.000345484	144
F3	Female	MSCs	178	1:71494601-71494700	Hypomethylated	-4.4526	0.000246249	145
F3	Female	MSCs	179	1:71885201-71885300	Hypermethylated	1.79193	0.000280129	146
F3	Female	MSCs	180	1:72036301-72036400	Hypermethylated	3.34434	0.000277878	147
F3	Female	MSCs	181	1:72121401-72121500	Hypermethylated	1.07687	0.000837393	148
F3	Female	MSCs	182	1:72729501-72729600	Hypermethylated	1.60563	0.000965711	149
F3	Female	MSCs	183	1:72831101-72831200	Hypomethylated	-5.12511	0.000311018	150
F3	Female	MSCs	184	1:72831201-72831300	Hypomethylated	-5.12874	2.99474e-05	150
F3	Female	MSCs	185	1:72831301-72831400	Hypomethylated	-3.06592	0.000854474	150
F3	Female	MSCs	186	1:73041301-73041400	Hypomethylated	-2.7875	0.000847073	151
F3	Female	MSCs	187	1:73142001-73142100	Hypermethylated	4.32995	0.000491847	152
F3	Female	MSCs	188	1:73148501-73148600	Hypermethylated	3.25428	0.000670459	153
F3	Female	MSCs	189	1:73379401-73379500	Hypermethylated	3.34428	0.000277878	154
F3	Female	MSCs	190	1:73512601-73512700	Hypermethylated	2.74314	0.000853782	155
F3	Female	MSCs	191	1:74279001-74279100	Hypermethylated	0.746542	0.000476152	156
F3	Female	MSCs	192	1:74365801-74365900	Hypermethylated	1.21409	0.000803158	157
F3	Female	MSCs	193	1:74591601-74591700	Hypomethylated	-1.20552	0.000535018	158
F3	Female	MSCs	194	1:74591701-74591800	Hypomethylated	-1.15732	0.000830176	158
F3	Female	MSCs	195	1:74591801-74591900	Hypomethylated	-1.25576	0.000519731	158
F3	Female	MSCs	196	1:74670301-74670400	Hypomethylated	-4.34263	0.000491847	159
F3	Female	MSCs	197	1:75436901-75437000	Hypomethylated	-1.29642	0.000718151	160
F3	Female	MSCs	198	1:75495201-75495300	Hypomethylated	-1.47418	0.000380892	161
F3	Female	MSCs	199	1:75495301-75495400	Hypomethylated	-1.80331	0.000386484	161
F3	Female	MSCs	200	1:75636101-75636200	Hypermethylated	1.83377	0.000225501	162
F3	Female	MSCs	201	1:75814301-75814400	Hypomethylated	-4.73979	3.09238e-05	163
F3	Female	MSCs	202	1:76398601-76398700	Hypomethylated	-4.65043	6.44325e-05	164
F3	Female	MSCs	203	1:76398701-76398800	Hypomethylated	-3.36578	0.000319869	164
F3	Female	MSCs	204	1:76398801-76398900	Hypomethylated	-2.83885	0.000539881	164
F3	Female	MSCs	205	1:77228401-77228500	Hypomethylated	-4.22353	0.000992812	165
F3	Female	MSCs	206	1:77394901-77395000	Hypermethylated	1.28322	0.000824215	166
F3	Female	MSCs	207	1:78288101-78288200	Hypermethylated	4.32997	0.000491847	167
F3	Female	MSCs	208	1:78468301-78468400	Hypermethylated	1.45251	0.000966144	168
F3	Female	MSCs	209	1:78468401-78468500	Hypermethylated	1.60282	0.000552616	168
F3	Female	MSCs	210	1:78662901-78663000	Hypomethylated	-2.70043	0.000174567	169
F3	Female	MSCs	211	1:78733201-78733300	Hypermethylated	4.33017	0.000530432	170
F3	Female	MSCs	212	1:79478401-79478500	Hypomethylated	-3.27616	0.000556342	171
F3	Female	MSCs	213	1:79572201-79572300	Hypermethylated	1.60572	0.000965711	172
F3	Female	MSCs	214	1:79663001-79663100	Hypomethylated	-4.34261	0.000491847	173
F3	Female	MSCs	215	1:79753301-79753400	Hypomethylated	-3.82162	0.000737441	174
F3	Female	MSCs	216	1:80074401-80074500	Hypermethylated	2.28027	0.000316115	175
F3	Female	MSCs	217	1:80515001-80515100	Hypermethylated	2.17531	0.000576456	176
F3	Female	MSCs	218	1:80564201-80564300	Hypermethylated	2.73575	0.000751451	177
F3	Female	MSCs	219	1:81166301-81166400	Hypermethylated	1.99305	0.000779894	178
F3	Female	MSCs	220	1:81166401-81166500	Hypermethylated	2.05791	0.000928127	178
F3	Female	MSCs	221	1:81374301-81374400	Hypomethylated	-4.75493	0.000639315	179
F3	Female	MSCs	222	1:81376201-81376300	Hypermethylated	2.11804	0.000660629	180
F3	Female	MSCs	223	1:82194801-82194900	Hypomethylated	-4.73825	0.000719317	181
F3	Female	MSCs	224	1:82410501-82410600	Hypermethylated	4.63735	0.000113167	182
F3	Female	MSCs	225	1:82839301-82839400	Hypomethylated	-3.36563	0.000319704	183
F3	Female	MSCs	226	1:82963101-82963200	Hypomethylated	-4.65693	0.000430484	184
F3	Female	MSCs	227	1:83175101-83175200	Hypermethylated	3.50837	0.000110399	185
F3	Female	MSCs	228	1:83673001-83673100	Hypermethylated	1.3191	0.000464003	186
F3	Female	MSCs	229	1:83673101-83673200	Hypermethylated	1.1319	0.000820055	186
F3	Female	MSCs	230	1:83810901-83811000	Hypomethylated	-4.22357	0.000982503	187
F3	Female	MSCs	231	1:83879001-83879100	Hypermethylated	3.15943	0.000985076	188
F3	Female	MSCs	232	1:84466301-84466400	Hypermethylated	2.8907	0.000330183	189
F3	Female	MSCs	233	1:85007801-85007900	Hypomethylated	-2.69304	0.000477311	190
F3	Female	MSCs	234	1:85094101-85094200	Hypomethylated	-2.88722	0.000662215	191
F3	Female	MSCs	235	1:85166801-85166900	Hypermethylated	0.687907	0.000487647	192
F3	Female	MSCs	236	1:85167001-85167100	Hypermethylated	0.6409	3.34797e-05	193
F3	Female	MSCs	237	1:85167101-85167200	Hypermethylated	0.558859	0.0008821	193
F3	Female	MSCs	238	1:85223001-85223100	Hypermethylated	0.743658	0.000812545	194
F3	Female	MSCs	239	1:85223101-85223200	Hypermethylated	0.606976	0.000946297	194
F3	Female	MSCs	240	1:85235401-85235500	Hypomethylated	-3.2526	0.000233461	195
F3	Female	MSCs	241	1:85235501-85235600	Hypomethylated	-2.50652	0.000327457	195
F3	Female	MSCs	242	1:85235601-85235700	Hypomethylated	-2.40506	0.000228439	195
F3	Female	MSCs	243	1:85253101-85253200	Hypomethylated	-2.29294	0.000582497	196
F3	Female	MSCs	244	1:85253201-85253300	Hypomethylated	-2.75948	0.000132326	196
F3	Female	MSCs	245	1:85258101-85258200	Hypomethylated	-1.52342	0.000548781	197
F3	Female	MSCs	246	1:85325501-85325600	Hypermethylated	0.356316	0.000696901	198
F3	Female	MSCs	247	1:85460301-85460400	Hypomethylated	-3.55021	0.000342948	199
F3	Female	MSCs	248	1:85499501-85499600	Hypomethylated	-2.75198	0.000733498	200
F3	Female	MSCs	249	1:85590401-85590500	Hypomethylated	-2.22927	0.000240308	201
F3	Female	MSCs	250	1:85628701-85628800	Hypomethylated	-2.09439	0.000759158	202
F3	Female	MSCs	251	1:85646301-85646400	Hypomethylated	-2.66992	0.000163391	203
F3	Female	MSCs	252	1:85646401-85646500	Hypomethylated	-3.32657	9.26359e-05	203
F3	Female	MSCs	253	1:85879201-85879300	Hypomethylated	-1.65562	0.00053719	204
F3	Female	MSCs	254	1:86016301-86016400	Hypermethylated	0.697715	0.000670945	205
F3	Female	MSCs	255	1:86127601-86127700	Hypermethylated	3.21898	2.26439e-05	206
F3	Female	MSCs	256	1:86198301-86198400	Hypermethylated	0.827622	0.000545536	207
F3	Female	MSCs	257	1:87162501-87162600	Hypomethylated	-2.38623	0.000258108	208
F3	Female	MSCs	258	1:87162601-87162700	Hypomethylated	-1.98231	0.000628824	208
F3	Female	MSCs	259	1:87784001-87784100	Hypomethylated	-2.98048	0.000388638	209
F3	Female	MSCs	260	1:87879001-87879100	Hypomethylated	-4.34263	0.000491847	210
F3	Female	MSCs	261	1:88090201-88090300	Hypermethylated	2.73572	0.00073721	211
F3	Female	MSCs	262	1:88090401-88090500	Hypermethylated	1.86292	0.000889969	212
F3	Female	MSCs	263	1:88208301-88208400	Hypomethylated	-4.84613	0.000804585	213
F3	Female	MSCs	264	1:88245101-88245200	Hypomethylated	-4.16654	0.000501719	214
F3	Female	MSCs	265	1:88309101-88309200	Hypomethylated	-2.64032	0.000754118	215
F3	Female	MSCs	266	1:88432001-88432100	Hypomethylated	-1.67548	0.000974661	216
F3	Female	MSCs	267	1:88455701-88455800	Hypomethylated	-3.45683	0.000649156	217
F3	Female	MSCs	268	1:88628701-88628800	Hypermethylated	1.0221	0.000809463	218
F3	Female	MSCs	269	1:89020801-89020900	Hypermethylated	2.69064	0.000434982	219
F3	Female	MSCs	270	1:89411601-89411700	Hypomethylated	-1.67004	0.000999121	220
F3	Female	MSCs	271	1:89621401-89621500	Hypermethylated	4.21092	0.000982503	221
F3	Female	MSCs	272	1:89704001-89704100	Hypermethylated	1.3273	0.000929992	222
F3	Female	MSCs	273	1:90179001-90179100	Hypermethylated	2.49666	0.000736294	223
F3	Female	MSCs	274	1:91464501-91464600	Hypomethylated	-1.69043	0.00097654	224
F3	Female	MSCs	275	1:91800001-91800100	Hypomethylated	-1.9045	0.00071769	225
F3	Female	MSCs	276	1:92173301-92173400	Hypomethylated	-3.75217	0.000120966	226
F3	Female	MSCs	277	1:92173401-92173500	Hypomethylated	-4.45435	0.000358317	226
F3	Female	MSCs	278	1:92510801-92510900	Hypermethylated	2.34052	0.000345533	227
F3	Female	MSCs	279	1:93506201-93506300	Hypomethylated	-2.9385	0.000757734	228
F3	Female	MSCs	280	1:93879601-93879700	Hypomethylated	-3.45153	0.000413055	229
F3	Female	MSCs	281	1:94459001-94459100	Hypomethylated	-4.4546	0.000491873	230
F3	Female	MSCs	282	1:95457901-95458000	Hypermethylated	3.03504	0.000401056	231
F3	Female	MSCs	283	1:95458001-95458100	Hypermethylated	2.81739	0.000835963	231
F3	Female	MSCs	284	1:95471001-95471100	Hypermethylated	3.3422	0.000424671	232
F3	Female	MSCs	285	1:95471101-95471200	Hypermethylated	3.25167	0.000976748	232
F3	Female	MSCs	286	1:97638601-97638700	Hypermethylated	1.81292	0.000569597	233
F3	Female	MSCs	287	1:97638701-97638800	Hypermethylated	1.68259	0.000661923	233
F3	Female	MSCs	288	1:97962601-97962700	Hypomethylated	-2.14333	0.000725643	234
F3	Female	MSCs	289	1:98045101-98045200	Hypomethylated	-2.91437	0.000338722	235
F3	Female	MSCs	290	1:98943101-98943200	Hypermethylated	2.56469	0.000281945	236
F3	Female	MSCs	291	1:100230201-100230300	Hypomethylated	-1.85921	0.000732957	237
F3	Female	MSCs	292	1:100230301-100230400	Hypomethylated	-2.4609	0.000705338	237
F3	Female	MSCs	293	1:100230401-100230500	Hypomethylated	-2.79064	0.000180814	237
F3	Female	MSCs	294	1:101054901-101055000	Hypomethylated	-4.22358	0.000982503	238
F3	Female	MSCs	295	1:101201401-101201500	Hypermethylated	4.21093	0.000982503	239
F3	Female	MSCs	296	1:101570501-101570600	Hypermethylated	3.34452	0.000504421	240
F3	Female	MSCs	297	1:101671801-101671900	Hypermethylated	0.939586	0.000484065	241
F3	Female	MSCs	298	1:102409801-102409900	Hypomethylated	-4.45531	0.000499945	242
F3	Female	MSCs	299	1:102409901-102410000	Hypomethylated	-4.55717	0.00030354	242
F3	Female	MSCs	300	1:102418801-102418900	Hypomethylated	-4.22353	0.000992813	243
F3	Female	MSCs	301	1:102464701-102464800	Hypermethylated	4.33025	0.000536829	244
F3	Female	MSCs	302	1:103479301-103479400	Hypermethylated	0.862956	0.000997036	245
F3	Female	MSCs	303	1:103479401-103479500	Hypermethylated	0.980379	0.000718202	245
F3	Female	MSCs	304	1:103479501-103479600	Hypermethylated	1.0686	0.000169251	245
F3	Female	MSCs	305	1:103651001-103651100	Hypermethylated	4.21092	0.000982503	246
F3	Female	MSCs	306	1:103698801-103698900	Hypermethylated	4.44105	0.000881075	247
F3	Female	MSCs	307	1:104437001-104437100	Hypermethylated	1.69379	0.000890151	248
F3	Female	MSCs	308	1:108015901-108016000	Hypomethylated	-4.83094	0.000459519	249
F3	Female	MSCs	309	1:108117901-108118000	Hypomethylated	-4.22358	0.000982503	250
F3	Female	MSCs	310	1:108139201-108139300	Hypermethylated	1.41205	0.000927324	251
F3	Female	MSCs	311	1:108624901-108625000	Hypermethylated	1.10938	0.000406189	252
F3	Female	MSCs	312	1:109086901-109087000	Hypermethylated	2.34018	0.000370518	253
F3	Female	MSCs	313	1:110048101-110048200	Hypomethylated	-4.22353	0.000982503	254
F3	Female	MSCs	314	1:110191701-110191800	Hypomethylated	-3.36348	0.000954694	255
F3	Female	MSCs	315	1:112598601-112598700	Hypermethylated	1.47479	0.000185215	256
F3	Female	MSCs	316	1:116046601-116046700	Hypermethylated	2.81524	0.000478599	257
F3	Female	MSCs	317	1:116053801-116053900	Hypomethylated	-2.52011	0.000549406	258
F3	Female	MSCs	318	1:117144601-117144700	Hypermethylated	4.63719	7.43611e-05	259
F3	Female	MSCs	319	1:118457001-118457100	Hypermethylated	1.13314	0.000859143	260
F3	Female	MSCs	320	1:118646201-118646300	Hypomethylated	-4.34262	0.000491847	261
F3	Female	MSCs	321	1:118814001-118814100	Hypomethylated	-1.58936	0.000288399	262
F3	Female	MSCs	322	1:118814101-118814200	Hypomethylated	-1.44675	0.000563481	262
F3	Female	MSCs	323	1:119121901-119122000	Hypermethylated	2.81615	0.000849347	263
F3	Female	MSCs	324	1:119194301-119194400	Hypermethylated	1.12114	0.000648503	264
F3	Female	MSCs	325	1:119197301-119197400	Hypermethylated	1.03093	0.000462822	265
F3	Female	MSCs	326	1:119239901-119240000	Hypermethylated	1.81556	0.000722054	266
F3	Female	MSCs	327	1:119338401-119338500	Hypomethylated	-4.34299	0.000908009	267
F3	Female	MSCs	328	1:119967901-119968000	Hypermethylated	4.4399	0.000246249	268
F3	Female	MSCs	329	1:120258701-120258800	Hypomethylated	-1.44894	0.000829116	269
F3	Female	MSCs	330	1:120299801-120299900	Hypermethylated	1.70423	0.000776126	270
F3	Female	MSCs	331	1:120659201-120659300	Hypermethylated	2.34195	0.000632372	271
F3	Female	MSCs	332	1:120758101-120758200	Hypomethylated	-2.98729	0.000438646	272
F3	Female	MSCs	333	1:121235601-121235700	Hypermethylated	1.81497	0.000759247	273
F3	Female	MSCs	334	1:121524401-121524500	Hypermethylated	2.2794	0.000999959	274
F3	Female	MSCs	335	1:122724101-122724200	Hypomethylated	-4.34263	0.000491847	275
F3	Female	MSCs	336	1:123094101-123094200	Hypermethylated	4.442	0.000382778	276
F3	Female	MSCs	337	1:123094201-123094300	Hypermethylated	2.62995	0.000236997	276
F3	Female	MSCs	338	1:124450101-124450200	Hypermethylated	4.21095	0.000982503	277
F3	Female	MSCs	339	1:125046901-125047000	Hypermethylated	2.61597	4.06578e-05	278
F3	Female	MSCs	340	1:125303101-125303200	Hypermethylated	2.66445	4.09041e-05	279
F3	Female	MSCs	341	1:125346901-125347000	Hypermethylated	2.11777	0.000556731	280
F3	Female	MSCs	342	1:125593101-125593200	Hypermethylated	4.33069	0.000565804	281
F3	Female	MSCs	343	1:126074401-126074500	Hypermethylated	3.42859	0.000146901	282
F3	Female	MSCs	344	1:126074501-126074600	Hypermethylated	3.42859	0.000146901	282
F3	Female	MSCs	345	1:126527501-126527600	Hypermethylated	3.50881	0.000261191	283
F3	Female	MSCs	346	1:127643101-127643200	Hypermethylated	4.63033	0.00036892	284
F3	Female	MSCs	347	1:127653901-127654000	Hypermethylated	1.21322	0.000347275	285
F3	Female	MSCs	348	1:127696301-127696400	Hypermethylated	1.95217	0.000346361	286
F3	Female	MSCs	349	1:128353401-128353500	Hypermethylated	2.45311	0.000849687	287
F3	Female	MSCs	350	1:128433901-128434000	Hypermethylated	3.25481	0.000524072	288
F3	Female	MSCs	351	1:128597501-128597600	Hypomethylated	-1.33336	0.000766663	289
F3	Female	MSCs	352	1:128794101-128794200	Hypomethylated	-3.67578	0.000380372	290
F3	Female	MSCs	353	1:128853501-128853600	Hypermethylated	2.07221	0.000479105	291
F3	Female	MSCs	354	1:129301601-129301700	Hypermethylated	2.56461	0.000281945	292
F3	Female	MSCs	355	1:129984801-129984900	Hypomethylated	-4.34299	0.000908009	293
F3	Female	MSCs	356	1:129984901-129985000	Hypomethylated	-4.55739	0.000300766	293
F3	Female	MSCs	357	1:130265101-130265200	Hypermethylated	4.21091	0.000982503	294
F3	Female	MSCs	358	1:130575501-130575600	Hypomethylated	-3.27612	0.000556925	295
F3	Female	MSCs	359	1:130625101-130625200	Hypomethylated	-4.55759	0.000685725	296
F3	Female	MSCs	360	1:131016501-131016600	Hypomethylated	-3.11432	0.000130515	297
F3	Female	MSCs	361	1:131016601-131016700	Hypomethylated	-3.52294	0.000209544	297
F3	Female	MSCs	362	1:131826001-131826100	Hypermethylated	0.975776	0.000353284	298
F3	Female	MSCs	363	1:132055801-132055900	Hypermethylated	1.39044	0.000352584	299
F3	Female	MSCs	364	1:132408301-132408400	Hypomethylated	-5.39977	0.000430078	300
F3	Female	MSCs	365	1:132786301-132786400	Hypermethylated	2.27973	0.000382958	301
F3	Female	MSCs	366	1:133178101-133178200	Hypomethylated	-2.92432	0.000153448	302
F3	Female	MSCs	367	1:133350401-133350500	Hypomethylated	-3.1255	0.000374332	303
F3	Female	MSCs	368	1:133352401-133352500	Hypomethylated	-1.33758	0.000127103	304
F3	Female	MSCs	369	1:133352501-133352600	Hypomethylated	-1.34927	0.00021191	304
F3	Female	MSCs	370	1:133352601-133352700	Hypomethylated	-1.85518	0.000162471	304
F3	Female	MSCs	371	1:133690801-133690900	Hypermethylated	3.15941	0.000985076	305
F3	Female	MSCs	372	1:134174501-134174600	Hypermethylated	1.72128	0.000928136	306
F3	Female	MSCs	373	1:134307301-134307400	Hypomethylated	-1.07507	0.000290733	307
F3	Female	MSCs	374	1:134523101-134523200	Hypermethylated	1.52723	0.000424916	308
F3	Female	MSCs	375	1:134523201-134523300	Hypermethylated	1.8513	0.000460265	308
F3	Female	MSCs	376	1:135219201-135219300	Hypermethylated	3.58041	0.000121154	309
F3	Female	MSCs	377	1:135243401-135243500	Hypomethylated	-4.75421	0.000708947	310
F3	Female	MSCs	378	1:135434401-135434500	Hypermethylated	3.15943	0.000985076	311
F3	Female	MSCs	379	1:135638401-135638500	Hypermethylated	1.31083	0.000644548	312
F3	Female	MSCs	380	1:135638501-135638600	Hypermethylated	1.33858	0.000479935	312
F3	Female	MSCs	381	1:135638601-135638700	Hypermethylated	1.37123	0.000796973	312
F3	Female	MSCs	382	1:135707301-135707400	Hypomethylated	-2.12176	0.00060419	313
F3	Female	MSCs	383	1:136034701-136034800	Hypermethylated	0.959204	0.000864483	314
F3	Female	MSCs	384	1:138088101-138088200	Hypomethylated	-1.88745	0.00046571	315
F3	Female	MSCs	385	1:138262901-138263000	Hypomethylated	-5.06438	0.000312423	316
F3	Female	MSCs	386	1:138263001-138263100	Hypomethylated	-4.91373	0.000409771	316
F3	Female	MSCs	387	1:138344101-138344200	Hypomethylated	-2.44869	0.000867049	317
F3	Female	MSCs	388	1:138731601-138731700	Hypermethylated	2.4964	0.000495778	318
F3	Female	MSCs	389	1:138786401-138786500	Hypermethylated	1.44367	5.53793e-05	319
F3	Female	MSCs	390	1:139737801-139737900	Hypomethylated	-4.22354	0.000982503	320
F3	Female	MSCs	391	1:139737901-139738000	Hypomethylated	-4.22354	0.000982503	320
F3	Female	MSCs	392	1:141140201-141140300	Hypermethylated	1.18366	0.000319045	321
F3	Female	MSCs	393	1:141140301-141140400	Hypermethylated	0.881407	0.000796609	321
F3	Female	MSCs	394	1:141140401-141140500	Hypermethylated	0.843059	0.00013952	321
F3	Female	MSCs	395	1:143144401-143144500	Hypomethylated	-3.36581	0.00099649	322
F3	Female	MSCs	396	1:143745101-143745200	Hypermethylated	1.15594	0.000727406	323
F3	Female	MSCs	397	1:145607601-145607700	Hypermethylated	4.32996	0.000491847	324
F3	Female	MSCs	398	1:146331301-146331400	Hypermethylated	4.32995	0.000491847	325
F3	Female	MSCs	399	1:146331401-146331500	Hypermethylated	4.21093	0.000982503	325
F3	Female	MSCs	400	1:147090501-147090600	Hypermethylated	4.63643	0.000110617	326
F3	Female	MSCs	401	1:147910701-147910800	Hypermethylated	3.15941	0.000985076	327
F3	Female	MSCs	402	1:148111801-148111900	Hypermethylated	4.43991	0.000246249	328
F3	Female	MSCs	403	1:149032301-149032400	Hypermethylated	0.975127	0.00051484	329
F3	Female	MSCs	404	1:149032501-149032600	Hypermethylated	1.04862	0.000606751	330
F3	Female	MSCs	405	1:149498101-149498200	Hypermethylated	1.9319	3.58399e-05	331
F3	Female	MSCs	406	1:149498301-149498400	Hypermethylated	1.09113	0.000519338	332
F3	Female	MSCs	407	1:150087801-150087900	Hypomethylated	-4.34276	0.000510733	333
F3	Female	MSCs	408	1:150697101-150697200	Hypermethylated	3.78886	6.1051e-06	334
F3	Female	MSCs	409	1:150697201-150697300	Hypermethylated	2.04106	0.000225065	334
F3	Female	MSCs	410	1:150770801-150770900	Hypermethylated	4.32995	0.000491847	335
F3	Female	MSCs	411	1:151167001-151167100	Hypermethylated	1.38959	0.00066038	336
F3	Female	MSCs	412	1:151793401-151793500	Hypermethylated	2.89138	0.000325655	337
F3	Female	MSCs	413	1:152558601-152558700	Hypermethylated	2.28288	0.000328316	338
F3	Female	MSCs	414	1:152673701-152673800	Hypermethylated	2.6307	0.000280905	339
F3	Female	MSCs	415	1:152673801-152673900	Hypermethylated	1.56182	0.000848135	339
F3	Female	MSCs	416	1:153406501-153406600	Hypermethylated	1.17211	0.000295989	340
F3	Female	MSCs	417	1:154185401-154185500	Hypermethylated	3.72328	1.33994e-05	341
F3	Female	MSCs	418	1:154185501-154185600	Hypermethylated	3.25483	0.000524072	341
F3	Female	MSCs	419	1:154607901-154608000	Hypermethylated	1.48072	0.000966982	342
F3	Female	MSCs	420	1:155003701-155003800	Hypomethylated	-3.35674	0.000639543	343
F3	Female	MSCs	421	1:155218601-155218700	Hypermethylated	4.21096	0.000982503	344
F3	Female	MSCs	422	1:155523301-155523400	Hypomethylated	-1.54962	0.00099307	345
F3	Female	MSCs	423	1:155699101-155699200	Hypermethylated	1.07425	0.000420991	346
F3	Female	MSCs	424	1:155968201-155968300	Hypomethylated	-3.82883	0.000705205	347
F3	Female	MSCs	425	1:156691601-156691700	Hypomethylated	-1.41696	0.000452044	348
F3	Female	MSCs	426	1:156936301-156936400	Hypermethylated	4.32993	0.000491847	349
F3	Female	MSCs	427	1:158046001-158046100	Hypermethylated	3.34464	0.00070199	350
F3	Female	MSCs	428	1:158046101-158046200	Hypermethylated	3.34464	0.000701989	350
F3	Female	MSCs	429	1:158261001-158261100	Hypermethylated	1.68163	0.000230552	351
F3	Female	MSCs	430	1:158261101-158261200	Hypermethylated	1.60282	0.000552616	351
F3	Female	MSCs	431	1:158454301-158454400	Hypermethylated	2.96178	0.000149172	352
F3	Female	MSCs	432	1:158454401-158454500	Hypermethylated	4.63748	6.17456e-05	352
F3	Female	MSCs	433	1:158454501-158454600	Hypermethylated	4.21094	0.000982503	352
F3	Female	MSCs	434	1:160072901-160073000	Hypermethylated	2.33687	0.000878487	353
F3	Female	MSCs	435	1:160203701-160203800	Hypomethylated	-1.00346	0.000333261	354
F3	Female	MSCs	436	1:162010601-162010700	Hypermethylated	1.10144	3.51997e-06	355
F3	Female	MSCs	437	1:162549101-162549200	Hypomethylated	-3.44783	0.000688677	356
F3	Female	MSCs	438	1:162549201-162549300	Hypomethylated	-2.14136	0.000712218	356
F3	Female	MSCs	439	1:162562701-162562800	Hypomethylated	-2.94601	0.000995261	357
F3	Female	MSCs	440	1:162898601-162898700	Hypermethylated	2.33114	2.35851e-05	358
F3	Female	MSCs	441	1:162898701-162898800	Hypermethylated	1.95465	7.01528e-05	358
F3	Female	MSCs	442	1:163909201-163909300	Hypermethylated	4.63746	6.17456e-05	359
F3	Female	MSCs	443	1:163912101-163912200	Hypermethylated	0.942783	5.10696e-05	360
F3	Female	MSCs	444	1:163912201-163912300	Hypermethylated	0.947604	0.000583997	360
F3	Female	MSCs	445	1:164441301-164441400	Hypermethylated	0.896703	0.000760383	361
F3	Female	MSCs	446	1:165100901-165101000	Hypomethylated	-3.27588	0.000524072	362
F3	Female	MSCs	447	1:165854101-165854200	Hypermethylated	2.27795	0.000621783	363
F3	Female	MSCs	448	1:165899401-165899500	Hypomethylated	-3.27588	0.000524072	364
F3	Female	MSCs	449	1:166090601-166090700	Hypomethylated	-2.83986	0.000924388	365
F3	Female	MSCs	450	1:166116101-166116200	Hypermethylated	1.83576	0.000317751	366
F3	Female	MSCs	451	1:166228901-166229000	Hypermethylated	3.15944	0.000985076	367
F3	Female	MSCs	452	1:166268801-166268900	Hypomethylated	-4.34265	0.000491847	368
F3	Female	MSCs	453	1:166314301-166314400	Hypomethylated	-1.91991	0.000718127	369
F3	Female	MSCs	454	1:166908801-166908900	Hypermethylated	1.94409	0.000919042	370
F3	Female	MSCs	455	1:166909001-166909100	Hypermethylated	1.60381	0.000979899	371
F3	Female	MSCs	456	1:167486801-167486900	Hypomethylated	-4.4593	0.000930002	372
F3	Female	MSCs	457	1:168322301-168322400	Hypermethylated	1.92934	3.44731e-05	373
F3	Female	MSCs	458	1:168577901-168578000	Hypermethylated	4.54084	0.000172439	374
F3	Female	MSCs	459	1:168578001-168578100	Hypermethylated	4.43811	0.000414068	374
F3	Female	MSCs	460	1:169150701-169150800	Hypomethylated	-4.2236	0.000982503	375
F3	Female	MSCs	461	1:169805301-169805400	Hypermethylated	4.54174	0.000191456	376
F3	Female	MSCs	462	1:169805401-169805500	Hypermethylated	4.33002	0.000513644	376
F3	Female	MSCs	463	1:169874901-169875000	Hypermethylated	2.91937	0.00014009	377
F3	Female	MSCs	464	1:169990501-169990600	Hypermethylated	1.07465	0.000782528	378
F3	Female	MSCs	465	1:170023501-170023600	Hypermethylated	1.39183	7.26478e-05	379
F3	Female	MSCs	466	1:170023601-170023700	Hypermethylated	1.41946	0.000427908	379
F3	Female	MSCs	467	1:170591801-170591900	Hypomethylated	-1.72428	0.000250669	380
F3	Female	MSCs	468	1:170878001-170878100	Hypomethylated	-2.75874	0.00073721	381
F3	Female	MSCs	469	1:170960201-170960300	Hypomethylated	-3.18043	0.000985076	382
F3	Female	MSCs	470	1:171463401-171463500	Hypomethylated	-1.94859	0.000810557	383
F3	Female	MSCs	471	1:172365901-172366000	Hypermethylated	1.24749	0.000665103	384
F3	Female	MSCs	472	1:172366001-172366100	Hypermethylated	1.29787	0.000302117	384
F3	Female	MSCs	473	1:172366101-172366200	Hypermethylated	1.59584	0.000191677	384
F3	Female	MSCs	474	1:172631601-172631700	Hypermethylated	0.698481	0.000845342	385
F3	Female	MSCs	475	1:173974401-173974500	Hypermethylated	4.21093	0.000982503	386
F3	Female	MSCs	476	1:173974501-173974600	Hypermethylated	3.15945	0.000985076	386
F3	Female	MSCs	477	1:173974601-173974700	Hypermethylated	3.15948	0.000985076	386
F3	Female	MSCs	478	1:175441901-175442000	Hypermethylated	1.76803	0.000876843	387
F3	Female	MSCs	479	1:175927101-175927200	Hypomethylated	-2.05554	0.000468835	388
F3	Female	MSCs	480	1:176135401-176135500	Hypermethylated	4.21093	0.000982503	389
F3	Female	MSCs	481	1:176429901-176430000	Hypermethylated	1.23972	8.83379e-05	390
F3	Female	MSCs	482	1:176697101-176697200	Hypomethylated	-2.91744	0.000800067	391
F3	Female	MSCs	483	1:177570001-177570100	Hypomethylated	-1.65616	0.000518642	392
F3	Female	MSCs	484	1:177880801-177880900	Hypermethylated	1.70351	0.000729261	393
F3	Female	MSCs	485	1:177880901-177881000	Hypermethylated	2.91791	8.69271e-06	393
F3	Female	MSCs	486	1:177945601-177945700	Hypomethylated	-1.62491	0.00074124	394
F3	Female	MSCs	487	1:178026901-178027000	Hypomethylated	-2.91512	0.000658764	395
F3	Female	MSCs	488	1:178530901-178531000	Hypomethylated	-3.68934	0.000863977	396
F3	Female	MSCs	489	1:178610501-178610600	Hypermethylated	1.10463	0.000453045	397
F3	Female	MSCs	490	1:179069401-179069500	Hypermethylated	2.04688	0.000763239	398
F3	Female	MSCs	491	1:179205001-179205100	Hypermethylated	4.72697	0.00023882	399
F3	Female	MSCs	492	1:179321101-179321200	Hypermethylated	3.10307	0.000391323	400
F3	Female	MSCs	493	1:179404701-179404800	Hypermethylated	1.48443	0.000780671	401
F3	Female	MSCs	494	1:179431801-179431900	Hypermethylated	0.794773	0.000547843	402
F3	Female	MSCs	495	1:179740101-179740200	Hypermethylated	1.06453	0.000863827	403
F3	Female	MSCs	496	1:179908201-179908300	Hypomethylated	-4.64971	0.000388777	404
F3	Female	MSCs	497	1:180022701-180022800	Hypomethylated	-3.36708	0.00045557	405
F3	Female	MSCs	498	1:180432801-180432900	Hypermethylated	1.35473	0.000376157	406
F3	Female	MSCs	499	1:180928301-180928400	Hypomethylated	-1.14903	0.000513119	407
F3	Female	MSCs	500	1:180936301-180936400	Hypomethylated	-1.44614	0.000779163	408
F3	Female	MSCs	501	1:181241101-181241200	Hypomethylated	-2.65828	0.000741917	409
F3	Female	MSCs	502	1:181331501-181331600	Hypermethylated	4.54204	0.000123301	410
F3	Female	MSCs	503	1:181481001-181481100	Hypomethylated	-1.88711	0.000359004	411
F3	Female	MSCs	504	1:181784101-181784200	Hypermethylated	1.66623	8.76362e-05	412
F3	Female	MSCs	505	1:182374601-182374700	Hypermethylated	1.9493	0.000705406	413
F3	Female	MSCs	506	1:182694401-182694500	Hypomethylated	-2.17384	0.000840247	414
F3	Female	MSCs	507	1:184075301-184075400	Hypermethylated	1.68194	0.000258457	415
F3	Female	MSCs	508	1:184484801-184484900	Hypermethylated	2.80908	5.19862e-05	416
F3	Female	MSCs	509	1:184573701-184573800	Hypomethylated	-2.48353	0.000894651	417
F3	Female	MSCs	510	1:184601101-184601200	Hypermethylated	1.63725	0.000221821	418
F3	Female	MSCs	511	1:184836201-184836300	Hypomethylated	-2.05977	0.000435245	419
F3	Female	MSCs	512	1:184836301-184836400	Hypomethylated	-2.73975	0.000802725	419
F3	Female	MSCs	513	1:184836501-184836600	Hypomethylated	-1.89839	0.000785344	420
F3	Female	MSCs	514	1:184919201-184919300	Hypermethylated	1.01471	0.000499548	421
F3	Female	MSCs	515	1:184919301-184919400	Hypermethylated	0.802827	0.000151006	421
F3	Female	MSCs	516	1:185021701-185021800	Hypermethylated	2.73576	0.00073721	422
F3	Female	MSCs	517	1:185089801-185089900	Hypermethylated	1.41079	0.000924178	423
F3	Female	MSCs	518	1:185097001-185097100	Hypomethylated	-3.27585	0.000524072	424
F3	Female	MSCs	519	1:185130201-185130300	Hypermethylated	1.56297	0.000544772	425
F3	Female	MSCs	520	1:185147301-185147400	Hypermethylated	1.39099	0.00029401	426
F3	Female	MSCs	521	1:185147401-185147500	Hypermethylated	1.46833	0.000320381	426
F3	Female	MSCs	522	1:185367001-185367100	Hypermethylated	1.67292	4.17196e-05	427
F3	Female	MSCs	523	1:185367101-185367200	Hypermethylated	1.18151	0.000757144	427
F3	Female	MSCs	524	1:185656801-185656900	Hypermethylated	4.54207	0.000123301	428
F3	Female	MSCs	525	1:186323001-186323100	Hypomethylated	-3.18047	0.000985076	429
F3	Female	MSCs	526	1:186405801-186405900	Hypermethylated	1.48133	0.000192627	430
F3	Female	MSCs	527	1:186405901-186406000	Hypermethylated	1.25378	0.00092827	430
F3	Female	MSCs	528	1:186897501-186897600	Hypermethylated	1.43914	0.000250776	431
F3	Female	MSCs	529	1:187961701-187961800	Hypermethylated	2.39688	0.000968102	432
F3	Female	MSCs	530	1:188060401-188060500	Hypermethylated	1.60573	0.000965711	433
F3	Female	MSCs	531	1:188459501-188459600	Hypermethylated	1.14635	0.000327214	434
F3	Female	MSCs	532	1:188756001-188756100	Hypermethylated	1.7739	0.000304086	435
F3	Female	MSCs	533	1:188756101-188756200	Hypermethylated	1.99417	0.000146148	435
F3	Female	MSCs	534	1:188756201-188756300	Hypermethylated	2.71567	1.12652e-05	435
F3	Female	MSCs	535	1:188824301-188824400	Hypermethylated	4.32995	0.000491847	436
F3	Female	MSCs	536	1:189897401-189897500	Hypermethylated	0.944182	0.000552792	437
F3	Female	MSCs	537	1:190134401-190134500	Hypermethylated	3.58392	0.000124533	438
F3	Female	MSCs	538	1:190256101-190256200	Hypomethylated	-1.71722	0.000400441	439
F3	Female	MSCs	539	1:190302901-190303000	Hypomethylated	-4.46252	0.000967348	440
F3	Female	MSCs	540	1:190554501-190554600	Hypermethylated	4.63814	0.000364673	441
F3	Female	MSCs	541	1:190804501-190804600	Hypermethylated	1.09709	0.000840374	442
F3	Female	MSCs	542	1:190907301-190907400	Hypermethylated	1.37874	0.00060818	443
F3	Female	MSCs	543	1:191094001-191094100	Hypermethylated	1.32532	0.000376085	444
F3	Female	MSCs	544	1:191348001-191348100	Hypomethylated	-1.28746	0.000315249	445
F3	Female	MSCs	545	1:191401301-191401400	Hypomethylated	-0.875131	0.000538652	446
F3	Female	MSCs	546	1:191586901-191587000	Hypermethylated	3.34221	0.00067874	447
F3	Female	MSCs	547	1:191635401-191635500	Hypermethylated	1.94584	0.000637558	448
F3	Female	MSCs	548	1:191635501-191635600	Hypermethylated	4.96625	3.88724e-06	448
F3	Female	MSCs	549	1:191845601-191845700	Hypermethylated	4.32995	0.000491847	449
F3	Female	MSCs	550	1:192376201-192376300	Hypomethylated	-4.45478	0.000600622	450
F3	Female	MSCs	551	1:192918601-192918700	Hypermethylated	2.81368	0.000776225	451
F3	Female	MSCs	552	1:193148401-193148500	Hypermethylated	1.05938	0.00084536	452
F3	Female	MSCs	553	1:193287201-193287300	Hypermethylated	4.21092	0.000982503	453
F3	Female	MSCs	554	1:193515901-193516000	Hypermethylated	1.05941	0.000644792	454
F3	Female	MSCs	555	1:193516001-193516100	Hypermethylated	0.880775	0.00092977	454
F3	Female	MSCs	556	1:193522601-193522700	Hypomethylated	-4.82336	5.71969e-05	455
F3	Female	MSCs	557	1:193655001-193655100	Hypermethylated	1.50539	0.000123361	456
F3	Female	MSCs	558	1:194749601-194749700	Hypermethylated	2.81511	0.000755899	457
F3	Female	MSCs	559	2:4711301-4711400	Hypomethylated	-2.53744	0.000438911	458
F3	Female	MSCs	560	2:4934301-4934400	Hypermethylated	1.33529	0.000342232	459
F3	Female	MSCs	561	2:5473201-5473300	Hypomethylated	-4.22356	0.000982503	460
F3	Female	MSCs	562	2:6464801-6464900	Hypomethylated	-1.40459	0.000856222	461
F3	Female	MSCs	563	2:6572201-6572300	Hypermethylated	1.53368	0.000496903	462
F3	Female	MSCs	564	2:6817901-6818000	Hypomethylated	-4.22358	0.000982503	463
F3	Female	MSCs	565	2:8874801-8874900	Hypermethylated	2.5646	0.000281945	464
F3	Female	MSCs	566	2:8874901-8875000	Hypermethylated	2.27717	0.000937902	464
F3	Female	MSCs	567	2:9176301-9176400	Hypermethylated	1.643	0.00043396	465
F3	Female	MSCs	568	2:9256501-9256600	Hypermethylated	1.84452	0.000839256	466
F3	Female	MSCs	569	2:9288101-9288200	Hypermethylated	2.49633	0.000495778	467
F3	Female	MSCs	570	2:9659601-9659700	Hypermethylated	4.02387	4.64436e-06	468
F3	Female	MSCs	571	2:9659701-9659800	Hypermethylated	3.42858	0.000146901	468
F3	Female	MSCs	572	2:9722401-9722500	Hypermethylated	1.11635	0.000466818	469
F3	Female	MSCs	573	2:9995101-9995200	Hypomethylated	-4.22353	0.000982503	470
F3	Female	MSCs	574	2:10189301-10189400	Hypermethylated	2.56466	0.000281945	471
F3	Female	MSCs	575	2:10246101-10246200	Hypermethylated	1.74923	0.000679947	472
F3	Female	MSCs	576	2:10246201-10246300	Hypermethylated	2.17499	0.000668133	472
F3	Female	MSCs	577	2:10872801-10872900	Hypermethylated	4.21095	0.000982503	473
F3	Female	MSCs	578	2:11318901-11319000	Hypomethylated	-4.34264	0.000491847	474
F3	Female	MSCs	579	2:11399301-11399400	Hypermethylated	1.69122	0.000441209	475
F3	Female	MSCs	580	2:11399401-11399500	Hypermethylated	1.94526	0.000320793	475
F3	Female	MSCs	581	2:11815901-11816000	Hypermethylated	1.89586	0.000520458	476
F3	Female	MSCs	582	2:12921701-12921800	Hypomethylated	-4.22358	0.000982503	477
F3	Female	MSCs	583	2:13075601-13075700	Hypermethylated	4.21092	0.000982503	478
F3	Female	MSCs	584	2:13246301-13246400	Hypermethylated	1.4129	0.000679726	479
F3	Female	MSCs	585	2:13520801-13520900	Hypermethylated	2.04746	0.000331814	480
F3	Female	MSCs	586	2:13781401-13781500	Hypomethylated	-2.75929	0.000962327	481
F3	Female	MSCs	587	2:14368001-14368100	Hypomethylated	-2.91865	0.00096401	482
F3	Female	MSCs	588	2:14412001-14412100	Hypomethylated	-4.44528	0.00078397	483
F3	Female	MSCs	589	2:14793901-14794000	Hypomethylated	-4.22353	0.000992813	484
F3	Female	MSCs	590	2:15689001-15689100	Hypermethylated	4.32996	0.000491847	485
F3	Female	MSCs	591	2:16977601-16977700	Hypomethylated	-4.34264	0.000491847	486
F3	Female	MSCs	592	2:16977701-16977800	Hypomethylated	-4.22356	0.000982503	486
F3	Female	MSCs	593	2:17314301-17314400	Hypomethylated	-3.36732	0.000746782	487
F3	Female	MSCs	594	2:17484401-17484500	Hypermethylated	1.5622	0.000907933	488
F3	Female	MSCs	595	2:17529301-17529400	Hypermethylated	1.56174	0.000848135	489
F3	Female	MSCs	596	2:17529401-17529500	Hypermethylated	1.63255	0.00011893	489
F3	Female	MSCs	597	2:17638001-17638100	Hypomethylated	-4.34265	0.000491847	490
F3	Female	MSCs	598	2:17707001-17707100	Hypermethylated	1.79216	0.000339956	491
F3	Female	MSCs	599	2:17752001-17752100	Hypermethylated	1.99743	0.000695281	492
F3	Female	MSCs	600	2:18808601-18808700	Hypomethylated	-4.34265	0.000491847	493
F3	Female	MSCs	601	2:18848101-18848200	Hypomethylated	-3.18041	0.000985076	494
F3	Female	MSCs	602	2:19129201-19129300	Hypomethylated	-4.22354	0.000982503	495
F3	Female	MSCs	603	2:19522001-19522100	Hypermethylated	2.88989	0.000380106	496
F3	Female	MSCs	604	2:19522101-19522200	Hypermethylated	2.56267	0.0005642	496
F3	Female	MSCs	605	2:19522201-19522300	Hypermethylated	2.73568	0.00073721	496
F3	Female	MSCs	606	2:20109501-20109600	Hypomethylated	-4.22355	0.000982503	497
F3	Female	MSCs	607	2:20121701-20121800	Hypomethylated	-4.55864	0.000409909	498
F3	Female	MSCs	608	2:20728701-20728800	Hypermethylated	2.73571	0.00073721	499
F3	Female	MSCs	609	2:20815101-20815200	Hypermethylated	1.85797	0.000953734	500
F3	Female	MSCs	610	2:21011101-21011200	Hypermethylated	1.09169	0.000159641	501
F3	Female	MSCs	611	2:21113701-21113800	Hypomethylated	-2.44866	0.000867049	502
F3	Female	MSCs	612	2:21113801-21113900	Hypomethylated	-2.58981	0.000526791	502
F3	Female	MSCs	613	2:21270001-21270100	Hypermethylated	2.28416	0.000149048	503
F3	Female	MSCs	614	2:21270101-21270200	Hypermethylated	2.09871	0.000200255	503
F3	Female	MSCs	615	2:21270201-21270300	Hypermethylated	2.11708	0.000708692	503
F3	Female	MSCs	616	2:21544401-21544500	Hypermethylated	4.43993	0.000246249	504
F3	Female	MSCs	617	2:21862301-21862400	Hypermethylated	4.63745	6.17456e-05	505
F3	Female	MSCs	618	2:21862401-21862500	Hypermethylated	4.63745	6.17456e-05	505
F3	Female	MSCs	619	2:21862501-21862600	Hypermethylated	4.43989	0.000246249	505
F3	Female	MSCs	620	2:22590201-22590300	Hypomethylated	-2.2436	0.000921106	506
F3	Female	MSCs	621	2:23039601-23039700	Hypomethylated	-4.6508	0.000799865	507
F3	Female	MSCs	622	2:23292201-23292300	Hypermethylated	1.01068	0.000413732	508
F3	Female	MSCs	623	2:23999401-23999500	Hypomethylated	-1.96404	0.000895052	509
F3	Female	MSCs	624	2:24470801-24470900	Hypermethylated	4.54207	0.000123301	510
F3	Female	MSCs	625	2:25285201-25285300	Hypomethylated	-0.824408	0.000591288	511
F3	Female	MSCs	626	2:25432101-25432200	Hypomethylated	-0.614024	0.000858376	512
F3	Female	MSCs	627	2:25432201-25432300	Hypomethylated	-0.663756	0.000168617	512
F3	Female	MSCs	628	2:25778101-25778200	Hypomethylated	-2.07264	0.000877546	513
F3	Female	MSCs	629	2:26036101-26036200	Hypomethylated	-2.91705	0.000749096	514
F3	Female	MSCs	630	2:26085001-26085100	Hypomethylated	-3.69236	0.000998271	515
F3	Female	MSCs	631	2:26415201-26415300	Hypermethylated	2.17523	0.000331926	516
F3	Female	MSCs	632	2:27004401-27004500	Hypomethylated	-1.81784	0.000294642	517
F3	Female	MSCs	633	2:27690001-27690100	Hypermethylated	2.56371	0.000584987	518
F3	Female	MSCs	634	2:28185501-28185600	Hypomethylated	-4.65183	0.000399566	519
F3	Female	MSCs	635	2:28218401-28218500	Hypomethylated	-1.82099	0.000221013	520
F3	Female	MSCs	636	2:28916301-28916400	Hypomethylated	-3.36702	0.000455708	521
F3	Female	MSCs	637	2:29047901-29048000	Hypomethylated	-4.65208	0.000930412	522
F3	Female	MSCs	638	2:29191301-29191400	Hypomethylated	-2.21931	0.000441457	523
F3	Female	MSCs	639	2:29227101-29227200	Hypomethylated	-4.22356	0.000982503	524
F3	Female	MSCs	640	2:29227201-29227300	Hypomethylated	-4.22356	0.000982503	524
F3	Female	MSCs	641	2:29228801-29228900	Hypomethylated	-4.65183	0.000399566	525
F3	Female	MSCs	642	2:29282701-29282800	Hypomethylated	-3.27709	0.00074871	526
F3	Female	MSCs	643	2:29337901-29338000	Hypermethylated	3.34436	0.000284667	527
F3	Female	MSCs	644	2:29338001-29338100	Hypermethylated	2.81049	0.000203469	527
F3	Female	MSCs	645	2:29338101-29338200	Hypermethylated	2.75435	0.00064112	527
F3	Female	MSCs	646	2:29354101-29354200	Hypermethylated	2.09851	0.000211833	528
F3	Female	MSCs	647	2:29523901-29524000	Hypermethylated	0.941005	0.00086958	529
F3	Female	MSCs	648	2:29596001-29596100	Hypermethylated	1.17418	0.000714776	530
F3	Female	MSCs	649	2:30345801-30345900	Hypomethylated	-1.20866	0.000184687	531
F3	Female	MSCs	650	2:30539301-30539400	Hypomethylated	-4.22358	0.000982503	532
F3	Female	MSCs	651	2:30539401-30539500	Hypomethylated	-4.65424	0.000235598	532
F3	Female	MSCs	652	2:30925301-30925400	Hypermethylated	1.64303	0.0004035	533
F3	Female	MSCs	653	2:30961701-30961800	Hypomethylated	-1.71141	0.00089983	534
F3	Female	MSCs	654	2:30961801-30961900	Hypomethylated	-1.3103	0.000515356	534
F3	Female	MSCs	655	2:31061001-31061100	Hypomethylated	-1.81683	0.000570675	535
F3	Female	MSCs	656	2:31257301-31257400	Hypomethylated	-1.97203	0.000944877	536
F3	Female	MSCs	657	2:31409101-31409200	Hypomethylated	-1.27037	0.000910583	537
F3	Female	MSCs	658	2:31817101-31817200	Hypomethylated	-1.05863	6.72208e-05	538
F3	Female	MSCs	659	2:32364101-32364200	Hypomethylated	-1.90651	0.000911532	539
F3	Female	MSCs	660	2:32746401-32746500	Hypomethylated	-1.3761	0.000421076	540
F3	Female	MSCs	661	2:32915101-32915200	Hypomethylated	-2.2374	0.000924575	541
F3	Female	MSCs	662	2:32915201-32915300	Hypomethylated	-2.53522	0.00039314	541
F3	Female	MSCs	663	2:32915301-32915400	Hypomethylated	-2.30781	0.000627608	541
F3	Female	MSCs	664	2:33004101-33004200	Hypomethylated	-1.9507	0.000261817	542
F3	Female	MSCs	665	2:33427901-33428000	Hypomethylated	-2.09885	0.000375536	543
F3	Female	MSCs	666	2:34627801-34627900	Hypomethylated	-1.40403	0.00092088	544
F3	Female	MSCs	667	2:34640401-34640500	Hypomethylated	-1.88934	0.000122608	545
F3	Female	MSCs	668	2:35169201-35169300	Hypermethylated	4.32995	0.000491847	546
F3	Female	MSCs	669	2:35798001-35798100	Hypermethylated	1.14361	0.000359954	547
F3	Female	MSCs	670	2:35879001-35879100	Hypomethylated	-2.45002	0.000889201	548
F3	Female	MSCs	671	2:35974801-35974900	Hypomethylated	-5.1411	0.00048337	549
F3	Female	MSCs	672	2:36115701-36115800	Hypomethylated	-1.55981	0.000492936	550
F3	Female	MSCs	673	2:36202201-36202300	Hypermethylated	1.47263	0.000446954	551
F3	Female	MSCs	674	2:36316901-36317000	Hypermethylated	1.03586	0.000983787	552
F3	Female	MSCs	675	2:36553801-36553900	Hypomethylated	-1.30091	0.000918842	553
F3	Female	MSCs	676	2:36667901-36668000	Hypermethylated	4.32995	0.000491847	554
F3	Female	MSCs	677	2:36721901-36722000	Hypomethylated	-3.18042	0.000985076	555
F3	Female	MSCs	678	2:37795701-37795800	Hypomethylated	-4.4561	0.000815876	556
F3	Female	MSCs	679	2:37795901-37796000	Hypomethylated	-4.22358	0.000982503	557
F3	Female	MSCs	680	2:37844501-37844600	Hypermethylated	3.42859	0.000146901	558
F3	Female	MSCs	681	2:38163501-38163600	Hypomethylated	-4.45265	0.000246249	559
F3	Female	MSCs	682	2:38163601-38163700	Hypomethylated	-4.22353	0.000992814	559
F3	Female	MSCs	683	2:38247301-38247400	Hypermethylated	4.21094	0.000982503	560
F3	Female	MSCs	684	2:38499401-38499500	Hypomethylated	-5.05964	0.000547688	561
F3	Female	MSCs	685	2:38553101-38553200	Hypomethylated	-3.45082	0.000774725	562
F3	Female	MSCs	686	2:38571101-38571200	Hypermethylated	1.31158	0.000806544	563
F3	Female	MSCs	687	2:38713201-38713300	Hypomethylated	-0.840487	0.000507786	564
F3	Female	MSCs	688	2:38713301-38713400	Hypomethylated	-0.814409	0.000129588	564
F3	Female	MSCs	689	2:38713401-38713500	Hypomethylated	-0.773867	0.000825983	564
F3	Female	MSCs	690	2:38981001-38981100	Hypomethylated	-2.48481	0.000736561	565
F3	Female	MSCs	691	2:40496401-40496500	Hypomethylated	-2.58873	0.000281945	566
F3	Female	MSCs	692	2:40496501-40496600	Hypomethylated	-2.53835	7.47704e-05	566
F3	Female	MSCs	693	2:40496601-40496700	Hypomethylated	-2.59074	3.49245e-05	566
F3	Female	MSCs	694	2:40496701-40496800	Hypomethylated	-2.30262	0.000542773	566
F3	Female	MSCs	695	2:41179501-41179600	Hypermethylated	1.24229	0.000562143	567
F3	Female	MSCs	696	2:44101501-44101600	Hypermethylated	1.84455	0.000839256	568
F3	Female	MSCs	697	2:44272901-44273000	Hypermethylated	1.07825	0.00088953	569
F3	Female	MSCs	698	2:44416901-44417000	Hypermethylated	2.17525	0.000331926	570
F3	Female	MSCs	699	2:44417001-44417100	Hypermethylated	1.99741	0.000974175	570
F3	Female	MSCs	700	2:44952801-44952900	Hypomethylated	-4.34299	0.000908009	571
F3	Female	MSCs	701	2:44952901-44953000	Hypomethylated	-4.45378	0.000468181	571
F3	Female	MSCs	702	2:44953001-44953100	Hypomethylated	-4.34276	0.000510732	571
F3	Female	MSCs	703	2:44988701-44988800	Hypermethylated	0.794851	0.000340173	572
F3	Female	MSCs	704	2:44988801-44988900	Hypermethylated	0.917459	0.000107406	572
F3	Female	MSCs	705	2:44988901-44989000	Hypermethylated	0.932701	0.00032752	572
F3	Female	MSCs	706	2:45431201-45431300	Hypermethylated	4.54204	0.000123301	573
F3	Female	MSCs	707	2:45431301-45431400	Hypermethylated	3.25482	0.000524072	573
F3	Female	MSCs	708	2:45431401-45431500	Hypermethylated	2.49632	0.000495778	573
F3	Female	MSCs	709	2:45939701-45939800	Hypermethylated	0.785773	0.000269278	574
F3	Female	MSCs	710	2:46482201-46482300	Hypermethylated	4.21096	0.000982503	575
F3	Female	MSCs	711	2:47091401-47091500	Hypermethylated	1.31203	0.000432878	576
F3	Female	MSCs	712	2:47091501-47091600	Hypermethylated	1.35426	0.000362318	576
F3	Female	MSCs	713	2:47091601-47091700	Hypermethylated	2.06476	9.75716e-06	576
F3	Female	MSCs	714	2:47324501-47324600	Hypomethylated	-4.22356	0.000982503	577
F3	Female	MSCs	715	2:47324601-47324700	Hypomethylated	-4.45262	0.000246249	577
F3	Female	MSCs	716	2:48082401-48082500	Hypermethylated	2.89075	0.000224631	578
F3	Female	MSCs	717	2:48577901-48578000	Hypermethylated	1.45245	0.000966144	579
F3	Female	MSCs	718	2:49340701-49340800	Hypomethylated	-3.36053	0.00020843	580
F3	Female	MSCs	719	2:49364901-49365000	Hypomethylated	-2.01887	0.000218328	581
F3	Female	MSCs	720	2:49365001-49365100	Hypomethylated	-2.02043	0.000531073	581
F3	Female	MSCs	721	2:49386101-49386200	Hypomethylated	-4.22358	0.000982503	582
F3	Female	MSCs	722	2:49524201-49524300	Hypermethylated	2.17823	0.0006691	583
F3	Female	MSCs	723	2:49524301-49524400	Hypermethylated	3.58364	4.07388e-05	583
F3	Female	MSCs	724	2:50002601-50002700	Hypermethylated	4.43989	0.000246249	584
F3	Female	MSCs	725	2:50084701-50084800	Hypomethylated	-3.18041	0.000985076	585
F3	Female	MSCs	726	2:50084801-50084900	Hypomethylated	-3.27586	0.000524072	585
F3	Female	MSCs	727	2:50158001-50158100	Hypomethylated	-4.22356	0.000982503	586
F3	Female	MSCs	728	2:50201601-50201700	Hypomethylated	-3.44991	0.000926298	587
F3	Female	MSCs	729	2:50770301-50770400	Hypermethylated	1.74833	0.000463438	588
F3	Female	MSCs	730	2:50770401-50770500	Hypermethylated	1.46175	0.000571115	588
F3	Female	MSCs	731	2:50770501-50770600	Hypermethylated	1.49588	9.9206e-05	588
F3	Female	MSCs	732	2:50929901-50930000	Hypomethylated	-4.557	0.000704127	589
F3	Female	MSCs	733	2:50930001-50930100	Hypomethylated	-4.65379	0.000338379	589
F3	Female	MSCs	734	2:51070801-51070900	Hypermethylated	2.11715	0.000734766	590
F3	Female	MSCs	735	2:51070901-51071000	Hypermethylated	2.49632	0.000495778	590
F3	Female	MSCs	736	2:51072501-51072600	Hypomethylated	-3.27432	0.000853638	591
F3	Female	MSCs	737	2:51072601-51072700	Hypomethylated	-3.67731	8.99494e-05	591
F3	Female	MSCs	738	2:51445501-51445600	Hypomethylated	-4.64717	0.000657851	592
F3	Female	MSCs	739	2:51948101-51948200	Hypomethylated	-4.34276	0.000510732	593
F3	Female	MSCs	740	2:52545701-52545800	Hypomethylated	-2.75879	0.000756429	594
F3	Female	MSCs	741	2:52620801-52620900	Hypermethylated	1.11738	0.000300845	595
F3	Female	MSCs	742	2:52620901-52621000	Hypermethylated	0.994143	0.000544895	595
F3	Female	MSCs	743	2:52635901-52636000	Hypermethylated	0.976371	0.000496381	596
F3	Female	MSCs	744	2:53512601-53512700	Hypermethylated	1.42195	0.00079053	597
F3	Female	MSCs	745	2:53512701-53512800	Hypermethylated	2.08355	0.000176281	597
F3	Female	MSCs	746	2:55485801-55485900	Hypermethylated	2.02953	0.000499321	598
F3	Female	MSCs	747	2:55485901-55486000	Hypermethylated	1.87461	0.000490831	598
F3	Female	MSCs	748	2:56027501-56027600	Hypomethylated	-4.55486	0.00076554	599
F3	Female	MSCs	749	2:56040401-56040500	Hypermethylated	1.90253	0.000563447	600
F3	Female	MSCs	750	2:56230701-56230800	Hypermethylated	1.34152	0.000442066	601
F3	Female	MSCs	751	2:56260601-56260700	Hypermethylated	4.32994	0.000491847	602
F3	Female	MSCs	752	2:56816701-56816800	Hypomethylated	-4.55021	0.000512675	603
F3	Female	MSCs	753	2:57046301-57046400	Hypomethylated	-4.75421	0.000708947	604
F3	Female	MSCs	754	2:57136001-57136100	Hypermethylated	1.37983	0.000936915	605
F3	Female	MSCs	755	2:58509301-58509400	Hypermethylated	1.14114	0.000185557	606
F3	Female	MSCs	756	2:58509401-58509500	Hypermethylated	1.10691	0.000279892	606
F3	Female	MSCs	757	2:58775701-58775800	Hypermethylated	1.56166	0.000848135	607
F3	Female	MSCs	758	2:59294001-59294100	Hypermethylated	0.911715	0.000472688	608
F3	Female	MSCs	759	2:59640901-59641000	Hypermethylated	1.56241	0.000486015	609
F3	Female	MSCs	760	2:59641001-59641100	Hypermethylated	1.35912	0.000518928	609
F3	Female	MSCs	761	2:59810501-59810600	Hypomethylated	-1.51502	0.000794557	610
F3	Female	MSCs	762	2:60339801-60339900	Hypermethylated	1.3118	0.000677271	611
F3	Female	MSCs	763	2:60339901-60340000	Hypermethylated	1.48017	0.000152224	611
F3	Female	MSCs	764	2:60375201-60375300	Hypermethylated	1.59669	0.000166696	612
F3	Female	MSCs	765	2:60579001-60579100	Hypomethylated	-3.27579	0.000894382	613
F3	Female	MSCs	766	2:61345701-61345800	Hypermethylated	2.12802	6.06731e-05	614
F3	Female	MSCs	767	2:61452701-61452800	Hypermethylated	2.42468	0.000867049	615
F3	Female	MSCs	768	2:61452801-61452900	Hypermethylated	1.81642	0.000830661	615
F3	Female	MSCs	769	2:61551801-61551900	Hypermethylated	2.7552	0.00021325	616
F3	Female	MSCs	770	2:61976201-61976300	Hypomethylated	-2.98555	0.000123197	617
F3	Female	MSCs	771	2:62387901-62388000	Hypomethylated	-4.55606	0.000293366	618
F3	Female	MSCs	772	2:62583801-62583900	Hypermethylated	3.42827	0.000848298	619
F3	Female	MSCs	773	2:62618701-62618800	Hypermethylated	2.96247	0.000123197	620
F3	Female	MSCs	774	2:63104701-63104800	Hypermethylated	4.63822	7.14256e-05	621
F3	Female	MSCs	775	2:63669401-63669500	Hypermethylated	3.25482	0.000524072	622
F3	Female	MSCs	776	2:64701401-64701500	Hypermethylated	4.21092	0.000982503	623
F3	Female	MSCs	777	2:64778901-64779000	Hypermethylated	1.84456	0.000839256	624
F3	Female	MSCs	778	2:65070401-65070500	Hypermethylated	4.32996	0.000491847	625
F3	Female	MSCs	779	2:65070501-65070600	Hypermethylated	4.32996	0.000491847	625
F3	Female	MSCs	780	2:65070601-65070700	Hypermethylated	4.32996	0.000491847	625
F3	Female	MSCs	781	2:67001001-67001100	Hypermethylated	4.32998	0.000491847	626
F3	Female	MSCs	782	2:67001201-67001300	Hypermethylated	2.40036	0.000204964	627
F3	Female	MSCs	783	2:67674201-67674300	Hypermethylated	3.50723	0.000453932	628
F3	Female	MSCs	784	2:68358401-68358500	Hypermethylated	0.853761	0.000545985	629
F3	Female	MSCs	785	2:68418401-68418500	Hypomethylated	-3.46847	6.19037e-05	630
F3	Female	MSCs	786	2:69198301-69198400	Hypermethylated	3.28323	0.000187698	631
F3	Female	MSCs	787	2:69198401-69198500	Hypermethylated	2.4683	0.000151175	631
F3	Female	MSCs	788	2:69627501-69627600	Hypermethylated	2.05801	0.000928127	632
F3	Female	MSCs	789	2:69911801-69911900	Hypomethylated	-4.45265	0.000246249	633
F3	Female	MSCs	790	2:70020501-70020600	Hypermethylated	1.41199	0.000888571	634
F3	Female	MSCs	791	2:70208801-70208900	Hypermethylated	2.56416	0.000481757	635
F3	Female	MSCs	792	2:70208901-70209000	Hypermethylated	3.03062	7.47044e-05	635
F3	Female	MSCs	793	2:70745801-70745900	Hypermethylated	3.43853	0.000900145	636
F3	Female	MSCs	794	2:70745901-70746000	Hypermethylated	3.25492	0.000537477	636
F3	Female	MSCs	795	2:70929201-70929300	Hypermethylated	3.2548	0.000524072	637
F3	Female	MSCs	796	2:71378501-71378600	Hypomethylated	-1.26538	0.000516985	638
F3	Female	MSCs	797	2:71378601-71378700	Hypomethylated	-1.38804	0.00027752	638
F3	Female	MSCs	798	2:71796601-71796700	Hypermethylated	1.99426	0.000546644	639
F3	Female	MSCs	799	2:71904201-71904300	Hypomethylated	-1.55469	0.000859606	640
F3	Female	MSCs	800	2:72194301-72194400	Hypermethylated	1.11977	0.000485007	641
F3	Female	MSCs	801	2:72311801-72311900	Hypermethylated	1.09334	0.000910962	642
F3	Female	MSCs	802	2:72391801-72391900	Hypomethylated	-4.65208	0.000930412	643
F3	Female	MSCs	803	2:72391901-72392000	Hypomethylated	-4.74048	0.000643326	643
F3	Female	MSCs	804	2:72514601-72514700	Hypermethylated	4.21095	0.000982503	644
F3	Female	MSCs	805	2:72534101-72534200	Hypermethylated	1.07789	0.000368029	645
F3	Female	MSCs	806	2:73119101-73119200	Hypomethylated	-2.06973	0.000735494	646
F3	Female	MSCs	807	2:73570601-73570700	Hypermethylated	0.974812	0.000615158	647
F3	Female	MSCs	808	2:73574801-73574900	Hypomethylated	-2.17426	0.000151773	648
F3	Female	MSCs	809	2:74004601-74004700	Hypermethylated	1.87124	0.000522563	649
F3	Female	MSCs	810	2:74185601-74185700	Hypermethylated	1.18326	0.000856392	650
F3	Female	MSCs	811	2:74600701-74600800	Hypermethylated	4.4399	0.000246249	651
F3	Female	MSCs	812	2:74620201-74620300	Hypermethylated	3.15945	0.000985076	652
F3	Female	MSCs	813	2:74779901-74780000	Hypermethylated	2.40058	0.000254226	653
F3	Female	MSCs	814	2:74981401-74981500	Hypomethylated	-2.91801	0.000799601	654
F3	Female	MSCs	815	2:75214801-75214900	Hypomethylated	-4.55514	0.000988521	655
F3	Female	MSCs	816	2:75235801-75235900	Hypomethylated	-1.4767	0.000893808	656
F3	Female	MSCs	817	2:76000501-76000600	Hypermethylated	1.81539	0.000484472	657
F3	Female	MSCs	818	2:76157801-76157900	Hypomethylated	-2.84385	0.000798384	658
F3	Female	MSCs	819	2:77514701-77514800	Hypomethylated	-3.42305	0.000345629	659
F3	Female	MSCs	820	2:78094501-78094600	Hypermethylated	3.25413	0.000873582	660
F3	Female	MSCs	821	2:78180701-78180800	Hypermethylated	3.2529	0.000971316	661
F3	Female	MSCs	822	2:78436501-78436600	Hypomethylated	-3.18045	0.000985076	662
F3	Female	MSCs	823	2:78559101-78559200	Hypermethylated	1.90693	0.000724317	663
F3	Female	MSCs	824	2:78640801-78640900	Hypomethylated	-2.91444	0.000355061	664
F3	Female	MSCs	825	2:78640901-78641000	Hypomethylated	-3.12017	0.000216345	664
F3	Female	MSCs	826	2:78789001-78789100	Hypermethylated	1.64829	0.00093726	665
F3	Female	MSCs	827	2:78979301-78979400	Hypermethylated	1.9501	0.000189676	666
F3	Female	MSCs	828	2:79019101-79019200	Hypomethylated	-2.22232	0.000122776	667
F3	Female	MSCs	829	2:79627201-79627300	Hypomethylated	-1.35161	0.000786819	668
F3	Female	MSCs	830	2:79627301-79627400	Hypomethylated	-1.44533	0.000163564	668
F3	Female	MSCs	831	2:80058201-80058300	Hypomethylated	-4.74809	0.000258478	669
F3	Female	MSCs	832	2:80200601-80200700	Hypermethylated	1.64295	0.000432664	670
F3	Female	MSCs	833	2:80284601-80284700	Hypomethylated	-1.79288	0.000826197	671
F3	Female	MSCs	834	2:80441901-80442000	Hypomethylated	-3.61596	0.00059901	672
F3	Female	MSCs	835	2:80779201-80779300	Hypermethylated	1.76802	0.000992416	673
F3	Female	MSCs	836	2:80779301-80779400	Hypermethylated	2.04741	0.000331814	673
F3	Female	MSCs	837	2:81207901-81208000	Hypomethylated	-2.83879	0.000447481	674
F3	Female	MSCs	838	2:81877801-81877900	Hypomethylated	-2.91386	0.000224631	675
F3	Female	MSCs	839	2:82694201-82694300	Hypermethylated	4.43989	0.000246249	676
F3	Female	MSCs	840	2:84580701-84580800	Hypermethylated	2.17524	0.000331926	677
F3	Female	MSCs	841	2:84580801-84580900	Hypermethylated	1.89587	0.000520458	677
F3	Female	MSCs	842	2:84785201-84785300	Hypermethylated	2.81283	0.000626924	678
F3	Female	MSCs	843	2:84785501-84785600	Hypermethylated	1.52914	0.000744121	679
F3	Female	MSCs	844	2:86515801-86515900	Hypermethylated	3.15943	0.000985076	680
F3	Female	MSCs	845	2:87088801-87088900	Hypermethylated	3.50819	7.74525e-05	681
F3	Female	MSCs	846	2:87239601-87239700	Hypomethylated	-4.73872	0.000271236	682
F3	Female	MSCs	847	2:90404501-90404600	Hypomethylated	-4.34264	0.000491847	683
F3	Female	MSCs	848	2:90404601-90404700	Hypomethylated	-4.34263	0.000491847	683
F3	Female	MSCs	849	2:90572201-90572300	Hypomethylated	-4.55508	0.000739545	684
F3	Female	MSCs	850	2:90606301-90606400	Hypomethylated	-1.96437	0.000964433	685
F3	Female	MSCs	851	2:90889501-90889600	Hypomethylated	-0.763106	0.00081	686
F3	Female	MSCs	852	2:90945701-90945800	Hypomethylated	-4.34268	0.000491847	687
F3	Female	MSCs	853	2:91047101-91047200	Hypomethylated	-2.07518	0.000936802	688
F3	Female	MSCs	854	2:91113801-91113900	Hypomethylated	-1.85981	0.000176002	689
F3	Female	MSCs	855	2:92023601-92023700	Hypomethylated	-2.40888	0.000210615	690
F3	Female	MSCs	856	2:92023701-92023800	Hypomethylated	-2.58866	0.000428215	690
F3	Female	MSCs	857	2:92061301-92061400	Hypermethylated	1.1058	0.000317769	691
F3	Female	MSCs	858	2:98713801-98713900	Hypermethylated	4.32997	0.000491847	692
F3	Female	MSCs	859	2:101039701-101039800	Hypermethylated	2.73567	0.00073721	693
F3	Female	MSCs	860	2:101039901-101040000	Hypermethylated	2.96354	0.000257343	694
F3	Female	MSCs	861	2:101480701-101480800	Hypomethylated	-2.07411	0.000966291	695
F3	Female	MSCs	862	2:101652001-101652100	Hypermethylated	4.21096	0.000982503	696
F3	Female	MSCs	863	2:102140901-102141000	Hypomethylated	-3.3706	0.000662563	697
F3	Female	MSCs	864	2:102141001-102141100	Hypomethylated	-3.37054	0.00079072	697
F3	Female	MSCs	865	2:102268201-102268300	Hypermethylated	1.16155	0.000168767	698
F3	Female	MSCs	866	2:102268401-102268500	Hypermethylated	1.3129	0.00080028	699
F3	Female	MSCs	867	2:102688901-102689000	Hypermethylated	1.73066	3.18389e-05	700
F3	Female	MSCs	868	2:102689001-102689100	Hypermethylated	1.60282	0.000552616	700
F3	Female	MSCs	869	2:102689101-102689200	Hypermethylated	2.69231	8.98602e-05	700
F3	Female	MSCs	870	2:102727601-102727700	Hypermethylated	1.94187	0.000852021	701
F3	Female	MSCs	871	2:102910601-102910700	Hypermethylated	4.33013	0.000518261	702
F3	Female	MSCs	872	2:103668701-103668800	Hypomethylated	-2.0026	0.000806968	703
F3	Female	MSCs	873	2:103768201-103768300	Hypermethylated	2.04893	0.000608655	704
F3	Female	MSCs	874	2:104217401-104217500	Hypermethylated	1.90817	0.000406898	705
F3	Female	MSCs	875	2:104447001-104447100	Hypermethylated	2.6175	3.36783e-05	706
F3	Female	MSCs	876	2:106132501-106132600	Hypermethylated	2.49649	0.000536461	707
F3	Female	MSCs	877	2:106184601-106184700	Hypermethylated	1.37493	0.000296943	708
F3	Female	MSCs	878	2:106695901-106696000	Hypomethylated	-1.82274	0.000555183	709
F3	Female	MSCs	879	2:106796901-106797000	Hypermethylated	3.15943	0.000985076	710
F3	Female	MSCs	880	2:107846601-107846700	Hypermethylated	4.32997	0.000491847	711
F3	Female	MSCs	881	2:107920601-107920700	Hypermethylated	0.826061	0.000443984	712
F3	Female	MSCs	882	2:110037201-110037300	Hypomethylated	-4.00497	0.000746041	713
F3	Female	MSCs	883	2:110478601-110478700	Hypermethylated	4.43994	0.000452881	714
F3	Female	MSCs	884	2:110779801-110779900	Hypermethylated	4.21097	0.000982503	715
F3	Female	MSCs	885	2:110779901-110780000	Hypermethylated	4.72694	3.09238e-05	715
F3	Female	MSCs	886	2:110780001-110780100	Hypermethylated	3.58361	4.07388e-05	715
F3	Female	MSCs	887	2:110780101-110780200	Hypermethylated	3.50816	7.74525e-05	715
F3	Female	MSCs	888	2:111295601-111295700	Hypermethylated	4.21093	0.000982503	716
F3	Female	MSCs	889	2:111951001-111951100	Hypermethylated	2.14501	0.000603407	717
F3	Female	MSCs	890	2:112083701-112083800	Hypermethylated	2.81438	0.000759049	718
F3	Female	MSCs	891	2:112270001-112270100	Hypomethylated	-4.75337	0.000777783	719
F3	Female	MSCs	892	2:112508401-112508500	Hypermethylated	1.64918	0.000982158	720
F3	Female	MSCs	893	2:112620701-112620800	Hypermethylated	1.65183	5.47745e-05	721
F3	Female	MSCs	894	2:112620801-112620900	Hypermethylated	1.83567	0.000331776	721
F3	Female	MSCs	895	2:113183001-113183100	Hypermethylated	4.638	0.000120588	722
F3	Female	MSCs	896	2:113183101-113183200	Hypermethylated	4.54253	0.000153651	722
F3	Female	MSCs	897	2:113260101-113260200	Hypermethylated	4.21096	0.000982503	723
F3	Female	MSCs	898	2:113581501-113581600	Hypermethylated	4.54042	0.000929192	724
F3	Female	MSCs	899	2:113789001-113789100	Hypermethylated	4.54211	0.000123301	725
F3	Female	MSCs	900	2:115561601-115561700	Hypermethylated	3.3397	0.000938899	726
F3	Female	MSCs	901	2:115561701-115561800	Hypermethylated	3.58302	8.90066e-05	726
F3	Female	MSCs	902	2:115703701-115703800	Hypermethylated	1.5001	0.000671347	727
F3	Female	MSCs	903	2:115703801-115703900	Hypermethylated	1.51245	0.000121166	727
F3	Female	MSCs	904	2:115703901-115704000	Hypermethylated	1.44939	0.000329599	727
F3	Female	MSCs	905	2:115777701-115777800	Hypomethylated	-2.35963	0.000616421	728
F3	Female	MSCs	906	2:116333801-116333900	Hypermethylated	2.49636	0.000495778	729
F3	Female	MSCs	907	2:116931101-116931200	Hypomethylated	-1.26833	0.000562143	730
F3	Female	MSCs	908	2:117334801-117334900	Hypermethylated	0.930842	0.000250813	731
F3	Female	MSCs	909	2:117519101-117519200	Hypomethylated	-1.48698	0.000687019	732
F3	Female	MSCs	910	2:117519201-117519300	Hypomethylated	-1.94101	0.000129384	732
F3	Female	MSCs	911	2:117612401-117612500	Hypomethylated	-4.22356	0.000982503	733
F3	Female	MSCs	912	2:118227201-118227300	Hypermethylated	2.8155	0.000417239	734
F3	Female	MSCs	913	2:118307601-118307700	Hypomethylated	-3.53946	0.000611648	735
F3	Female	MSCs	914	2:118307701-118307800	Hypomethylated	-2.20412	0.000736854	735
F3	Female	MSCs	915	2:118432901-118433000	Hypomethylated	-2.16893	2.18649e-05	736
F3	Female	MSCs	916	2:119285001-119285100	Hypomethylated	-4.98859	0.000691715	737
F3	Female	MSCs	917	2:119873201-119873300	Hypomethylated	-4.55486	0.00076554	738
F3	Female	MSCs	918	2:119991801-119991900	Hypomethylated	-1.4046	0.000754603	739
F3	Female	MSCs	919	2:119991901-119992000	Hypomethylated	-2.01518	0.00075031	739
F3	Female	MSCs	920	2:120479801-120479900	Hypermethylated	1.43651	0.000870086	740
F3	Female	MSCs	921	2:120887801-120887900	Hypermethylated	1.89652	0.000802138	741
F3	Female	MSCs	922	2:120924301-120924400	Hypermethylated	1.69871	4.96302e-05	742
F3	Female	MSCs	923	2:121548401-121548500	Hypermethylated	1.0945	0.00029702	743
F3	Female	MSCs	924	2:121833601-121833700	Hypermethylated	3.15945	0.000985076	744
F3	Female	MSCs	925	2:121833701-121833800	Hypermethylated	2.49583	0.000688978	744
F3	Female	MSCs	926	2:122379901-122380000	Hypomethylated	-2.78382	0.000765223	745
F3	Female	MSCs	927	2:122380001-122380100	Hypomethylated	-2.98716	0.000663317	745
F3	Female	MSCs	928	2:122537301-122537400	Hypermethylated	2.96141	0.00031829	746
F3	Female	MSCs	929	2:122537401-122537500	Hypermethylated	3.09595	3.66472e-05	746
F3	Female	MSCs	930	2:122537501-122537600	Hypermethylated	4.72691	3.09238e-05	746
F3	Female	MSCs	931	2:122537601-122537700	Hypermethylated	4.54204	0.000123301	746
F3	Female	MSCs	932	2:122616501-122616600	Hypomethylated	-1.45561	0.000672732	747
F3	Female	MSCs	933	2:122704801-122704900	Hypomethylated	-4.55596	0.000222619	748
F3	Female	MSCs	934	2:122914201-122914300	Hypomethylated	-2.36512	0.000316765	749
F3	Female	MSCs	935	2:123077601-123077700	Hypomethylated	-4.65306	0.000140206	750
F3	Female	MSCs	936	2:123754301-123754400	Hypermethylated	2.17523	0.000331926	751
F3	Female	MSCs	937	2:124390401-124390500	Hypomethylated	-4.22354	0.000982503	752
F3	Female	MSCs	938	2:124462401-124462500	Hypermethylated	1.56617	0.000659068	753
F3	Female	MSCs	939	2:124462501-124462600	Hypermethylated	1.65666	0.000242447	753
F3	Female	MSCs	940	2:124601101-124601200	Hypomethylated	-4.45265	0.000246249	754
F3	Female	MSCs	941	2:124762201-124762300	Hypermethylated	1.52733	0.000571333	755
F3	Female	MSCs	942	2:124863601-124863700	Hypomethylated	-3.53295	0.000290735	756
F3	Female	MSCs	943	2:125308101-125308200	Hypermethylated	0.88507	0.000485985	757
F3	Female	MSCs	944	2:125308201-125308300	Hypermethylated	1.05185	3.13068e-05	757
F3	Female	MSCs	945	2:126677501-126677600	Hypomethylated	-3.94746	0.000594519	758
F3	Female	MSCs	946	2:126772201-126772300	Hypermethylated	3.0307	6.73094e-05	759
F3	Female	MSCs	947	2:127347401-127347500	Hypomethylated	-1.04231	0.000895238	760
F3	Female	MSCs	948	2:127578501-127578600	Hypomethylated	-1.62473	0.000343136	761
F3	Female	MSCs	949	2:127657301-127657400	Hypomethylated	-1.92156	0.000995972	762
F3	Female	MSCs	950	2:127974401-127974500	Hypermethylated	1.49045	0.000642587	763
F3	Female	MSCs	951	2:127974501-127974600	Hypermethylated	1.43505	0.000811528	763
F3	Female	MSCs	952	2:128137301-128137400	Hypomethylated	-1.27007	0.000184814	764
F3	Female	MSCs	953	2:128176401-128176500	Hypomethylated	-2.52105	0.000645441	765
F3	Female	MSCs	954	2:129077601-129077700	Hypomethylated	-2.48413	0.000166442	766
F3	Female	MSCs	955	2:129306001-129306100	Hypomethylated	-3.05925	0.000466269	767
F3	Female	MSCs	956	2:129600501-129600600	Hypomethylated	-4.34022	0.000838033	768
F3	Female	MSCs	957	2:130131301-130131400	Hypomethylated	-4.75142	0.000726412	769
F3	Female	MSCs	958	2:130228701-130228800	Hypermethylated	3.15946	0.000985076	770
F3	Female	MSCs	959	2:130499401-130499500	Hypermethylated	4.43359	0.000835486	771
F3	Female	MSCs	960	2:130499501-130499600	Hypermethylated	3.25469	0.000657601	771
F3	Female	MSCs	961	2:131038001-131038100	Hypomethylated	-1.62693	0.000834663	772
F3	Female	MSCs	962	2:131073401-131073500	Hypermethylated	0.876431	0.000977366	773
F3	Female	MSCs	963	2:131273301-131273400	Hypomethylated	-2.28137	0.000932254	774
F3	Female	MSCs	964	2:131460801-131460900	Hypomethylated	-4.91629	0.000211373	775
F3	Female	MSCs	965	2:131651301-131651400	Hypermethylated	1.5271	0.000709897	776
F3	Female	MSCs	966	2:132077101-132077200	Hypomethylated	-3.542	0.00092412	777
F3	Female	MSCs	967	2:132149901-132150000	Hypomethylated	-0.991915	0.000525493	778
F3	Female	MSCs	968	2:132352001-132352100	Hypermethylated	3.51111	0.00021171	779
F3	Female	MSCs	969	2:132441901-132442000	Hypermethylated	1.99329	0.000790128	780
F3	Female	MSCs	970	2:132442001-132442100	Hypermethylated	2.17573	0.000650387	780
F3	Female	MSCs	971	2:132713301-132713400	Hypomethylated	-1.96954	0.000948924	781
F3	Female	MSCs	972	2:133371201-133371300	Hypermethylated	1.68214	0.000270425	782
F3	Female	MSCs	973	2:133748501-133748600	Hypermethylated	2.73567	0.00073721	783
F3	Female	MSCs	974	2:135282601-135282700	Hypermethylated	4.21095	0.000982503	784
F3	Female	MSCs	975	2:135677701-135677800	Hypermethylated	1.53033	0.000244688	785
F3	Female	MSCs	976	2:136000401-136000500	Hypermethylated	3.50723	0.000453932	786
F3	Female	MSCs	977	2:136323001-136323100	Hypermethylated	2.736	0.000807644	787
F3	Female	MSCs	978	2:137224601-137224700	Hypomethylated	-4.75493	0.000639315	788
F3	Female	MSCs	979	2:137278901-137279000	Hypermethylated	2.565	0.000383405	789
F3	Female	MSCs	980	2:137555901-137556000	Hypermethylated	4.63463	0.000866477	790
F3	Female	MSCs	981	2:138017301-138017400	Hypomethylated	-4.44842	0.000544916	791
F3	Female	MSCs	982	2:138294801-138294900	Hypomethylated	-3.80693	0.000740246	792
F3	Female	MSCs	983	2:138706601-138706700	Hypermethylated	1.84448	0.000839256	793
F3	Female	MSCs	984	2:138895401-138895500	Hypermethylated	1.93903	0.000895052	794
F3	Female	MSCs	985	2:140130301-140130400	Hypermethylated	3.25498	0.000689603	795
F3	Female	MSCs	986	2:140564601-140564700	Hypermethylated	4.32995	0.000491847	796
F3	Female	MSCs	987	2:141262101-141262200	Hypermethylated	2.19694	8.81664e-05	797
F3	Female	MSCs	988	2:141756901-141757000	Hypermethylated	2.2782	0.000542773	798
F3	Female	MSCs	989	2:141948001-141948100	Hypermethylated	1.90625	0.00079596	799
F3	Female	MSCs	990	2:142443701-142443800	Hypermethylated	1.40054	0.000711411	800
F3	Female	MSCs	991	2:142443801-142443900	Hypermethylated	1.50098	0.000213293	800
F3	Female	MSCs	992	2:142443901-142444000	Hypermethylated	1.68101	0.00085647	800
F3	Female	MSCs	993	2:143432001-143432100	Hypermethylated	3.15942	0.000985076	801
F3	Female	MSCs	994	2:143514401-143514500	Hypermethylated	4.21094	0.000982503	802
F3	Female	MSCs	995	2:143547701-143547800	Hypomethylated	-4.65424	0.000235598	803
F3	Female	MSCs	996	2:143547801-143547900	Hypomethylated	-3.9904	3.24384e-06	803
F3	Female	MSCs	997	2:143547901-143548000	Hypomethylated	-2.07138	0.000991204	803
F3	Female	MSCs	998	2:143755001-143755100	Hypermethylated	1.64914	0.000764816	804
F3	Female	MSCs	999	2:144068001-144068100	Hypermethylated	3.15941	0.000985076	805
F3	Female	MSCs	1000	2:145981801-145981900	Hypomethylated	-1.27968	0.000991808	806
F3	Female	MSCs	1001	2:146437401-146437500	Hypermethylated	2.75027	0.000156438	807
F3	Female	MSCs	1002	2:146437501-146437600	Hypermethylated	2.81534	0.000500498	807
F3	Female	MSCs	1003	2:146522701-146522800	Hypomethylated	-2.7163	8.98602e-05	808
F3	Female	MSCs	1004	2:146835501-146835600	Hypomethylated	-4.65424	0.000235598	809
F3	Female	MSCs	1005	2:147616401-147616500	Hypomethylated	-3.53629	0.000301903	810
F3	Female	MSCs	1006	2:147717601-147717700	Hypermethylated	1.32479	0.000298032	811
F3	Female	MSCs	1007	2:148310701-148310800	Hypomethylated	-2.56259	0.000755701	812
F3	Female	MSCs	1008	2:148366801-148366900	Hypomethylated	-4.22358	0.000982503	813
F3	Female	MSCs	1009	2:148504301-148504400	Hypomethylated	-2.83841	0.000407876	814
F3	Female	MSCs	1010	2:149228101-149228200	Hypermethylated	1.0781	0.000341553	815
F3	Female	MSCs	1011	2:149513901-149514000	Hypermethylated	2.81529	0.000407876	816
F3	Female	MSCs	1012	2:150463701-150463800	Hypomethylated	-3.06322	0.000700583	817
F3	Female	MSCs	1013	2:150641001-150641100	Hypermethylated	1.33627	0.000686	818
F3	Female	MSCs	1014	2:150829201-150829300	Hypermethylated	2.49716	0.000831226	819
F3	Female	MSCs	1015	2:150898401-150898500	Hypomethylated	-2.64485	0.000768044	820
F3	Female	MSCs	1016	2:150984701-150984800	Hypermethylated	1.12086	0.000613349	821
F3	Female	MSCs	1017	2:150984801-150984900	Hypermethylated	1.19621	0.000696732	821
F3	Female	MSCs	1018	2:151012101-151012200	Hypomethylated	-5.05828	8.61629e-05	822
F3	Female	MSCs	1019	2:151199401-151199500	Hypermethylated	1.59544	0.000470621	823
F3	Female	MSCs	1020	2:151199501-151199600	Hypermethylated	1.59335	0.000323013	823
F3	Female	MSCs	1021	2:151859401-151859500	Hypermethylated	0.921006	0.000862931	824
F3	Female	MSCs	1022	2:152279401-152279500	Hypermethylated	4.43359	0.000835486	825
F3	Female	MSCs	1023	2:152371601-152371700	Hypomethylated	-1.83917	0.000396429	826
F3	Female	MSCs	1024	2:152547601-152547700	Hypermethylated	1.296	0.000546288	827
F3	Female	MSCs	1025	2:153296901-153297000	Hypermethylated	4.21092	0.000982503	828
F3	Female	MSCs	1026	2:153695901-153696000	Hypomethylated	-3.44966	0.000146901	829
F3	Female	MSCs	1027	2:153723801-153723900	Hypomethylated	-1.55381	0.000794862	830
F3	Female	MSCs	1028	2:153756501-153756600	Hypomethylated	-4.92109	0.000580763	831
F3	Female	MSCs	1029	2:153756601-153756700	Hypomethylated	-4.83575	0.000346792	831
F3	Female	MSCs	1030	2:154066101-154066200	Hypomethylated	-4.56518	0.000839162	832
F3	Female	MSCs	1031	2:154514201-154514300	Hypermethylated	1.91511	7.33099e-05	833
F3	Female	MSCs	1032	2:154514301-154514400	Hypermethylated	1.73238	0.000372913	833
F3	Female	MSCs	1033	2:154784501-154784600	Hypomethylated	-1.04423	0.000982309	834
F3	Female	MSCs	1034	2:154791301-154791400	Hypomethylated	-4.90887	0.000830096	835
F3	Female	MSCs	1035	2:154972201-154972300	Hypermethylated	1.27806	0.00016498	836
F3	Female	MSCs	1036	2:154972301-154972400	Hypermethylated	1.36504	0.00058943	836
F3	Female	MSCs	1037	2:155050801-155050900	Hypomethylated	-4.6508	0.000799866	837
F3	Female	MSCs	1038	2:155686801-155686900	Hypomethylated	-2.36843	0.000816085	838
F3	Female	MSCs	1039	2:155776301-155776400	Hypomethylated	-2.64144	6.60188e-05	839
F3	Female	MSCs	1040	2:155962701-155962800	Hypermethylated	1.56133	0.000245598	840
F3	Female	MSCs	1041	2:156070801-156070900	Hypomethylated	-1.40003	1.6493e-05	841
F3	Female	MSCs	1042	2:156941501-156941600	Hypermethylated	1.14234	0.000638144	842
F3	Female	MSCs	1043	2:157250401-157250500	Hypomethylated	-4.45604	0.000506365	843
F3	Female	MSCs	1044	2:157250501-157250600	Hypomethylated	-4.45604	0.000506364	843
F3	Female	MSCs	1045	2:157287301-157287400	Hypomethylated	-1.55406	0.000606179	844
F3	Female	MSCs	1046	2:157688401-157688500	Hypomethylated	-2.83421	0.000980715	845
F3	Female	MSCs	1047	2:158046601-158046700	Hypomethylated	-4.73607	0.000349261	846
F3	Female	MSCs	1048	2:158088001-158088100	Hypermethylated	1.26194	0.000542835	847
F3	Female	MSCs	1049	2:158219901-158220000	Hypomethylated	-1.51023	0.000188568	848
F3	Female	MSCs	1050	2:158595101-158595200	Hypomethylated	-4.34268	0.000491847	849
F3	Female	MSCs	1051	2:159089401-159089500	Hypomethylated	-4.65028	6.17456e-05	850
F3	Female	MSCs	1052	2:159190601-159190700	Hypomethylated	-4.22358	0.000982503	851
F3	Female	MSCs	1053	2:160350601-160350700	Hypermethylated	2.73572	0.00073721	852
F3	Female	MSCs	1054	2:160609101-160609200	Hypermethylated	2.96078	0.00019518	853
F3	Female	MSCs	1055	2:161061501-161061600	Hypermethylated	4.43957	0.000448529	854
F3	Female	MSCs	1056	2:161991101-161991200	Hypermethylated	0.763875	0.000858791	855
F3	Female	MSCs	1057	2:162408901-162409000	Hypermethylated	1.29451	0.000858779	856
F3	Female	MSCs	1058	2:163096601-163096700	Hypermethylated	2.04695	0.000957312	857
F3	Female	MSCs	1059	2:163121501-163121600	Hypomethylated	-2.36161	0.00063233	858
F3	Female	MSCs	1060	2:163430801-163430900	Hypomethylated	-1.75854	0.000937201	859
F3	Female	MSCs	1061	2:163678001-163678100	Hypomethylated	-2.85225	0.000800226	860
F3	Female	MSCs	1062	2:163760901-163761000	Hypomethylated	-5.18891	1.37178e-05	861
F3	Female	MSCs	1063	2:163918001-163918100	Hypomethylated	-1.55644	0.000439964	862
F3	Female	MSCs	1064	2:164122001-164122100	Hypermethylated	1.31064	0.000319593	863
F3	Female	MSCs	1065	2:164122101-164122200	Hypermethylated	1.29575	0.000705447	863
F3	Female	MSCs	1066	2:164244701-164244800	Hypermethylated	1.20641	0.000440542	864
F3	Female	MSCs	1067	2:164290201-164290300	Hypermethylated	1.10865	0.000698427	865
F3	Female	MSCs	1068	2:164462801-164462900	Hypermethylated	1.7306	0.000813574	866
F3	Female	MSCs	1069	2:164485201-164485300	Hypomethylated	-1.73034	0.000709453	867
F3	Female	MSCs	1070	2:164945301-164945400	Hypomethylated	-1.91601	0.000940322	868
F3	Female	MSCs	1071	2:164967801-164967900	Hypomethylated	-2.44864	0.000867049	869
F3	Female	MSCs	1072	2:165307701-165307800	Hypomethylated	-1.99493	0.000200892	870
F3	Female	MSCs	1073	2:165339601-165339700	Hypomethylated	-4.83249	0.000370613	871
F3	Female	MSCs	1074	2:165514501-165514600	Hypermethylated	0.61889	0.000989822	872
F3	Female	MSCs	1075	2:165615601-165615700	Hypermethylated	1.76751	0.000771027	873
F3	Female	MSCs	1076	2:165817901-165818000	Hypomethylated	-0.661739	0.000732965	874
F3	Female	MSCs	1077	2:166035101-166035200	Hypermethylated	3.2548	0.000524072	875
F3	Female	MSCs	1078	2:166155001-166155100	Hypomethylated	-5.05575	0.000120565	876
F3	Female	MSCs	1079	2:166686601-166686700	Hypomethylated	-3.19698	0.000771255	877
F3	Female	MSCs	1080	2:166725601-166725700	Hypermethylated	1.1015	0.000912781	878
F3	Female	MSCs	1081	2:166808901-166809000	Hypomethylated	-3.27538	0.000575061	879
F3	Female	MSCs	1082	2:166890601-166890700	Hypermethylated	1.46913	0.000629965	880
F3	Female	MSCs	1083	2:167583001-167583100	Hypomethylated	-2.18471	0.000584867	881
F3	Female	MSCs	1084	2:167709701-167709800	Hypomethylated	-1.79344	0.00026904	882
F3	Female	MSCs	1085	2:167709801-167709900	Hypomethylated	-1.8935	0.000315255	882
F3	Female	MSCs	1086	2:167709901-167710000	Hypomethylated	-1.74889	0.000333786	882
F3	Female	MSCs	1087	2:167855901-167856000	Hypermethylated	1.0596	0.000711339	883
F3	Female	MSCs	1088	2:167900501-167900600	Hypermethylated	1.01468	0.000835339	884
F3	Female	MSCs	1089	2:167901601-167901700	Hypomethylated	-2.91399	0.000321035	885
F3	Female	MSCs	1090	2:168311501-168311600	Hypermethylated	1.12808	3.72844e-05	886
F3	Female	MSCs	1091	2:168554401-168554500	Hypermethylated	0.872285	0.000863938	887
F3	Female	MSCs	1092	2:168735001-168735100	Hypomethylated	-1.42141	6.3987e-05	888
F3	Female	MSCs	1093	2:169049601-169049700	Hypermethylated	1.10415	0.000340324	889
F3	Female	MSCs	1094	2:169049801-169049900	Hypermethylated	0.912478	0.000380286	890
F3	Female	MSCs	1095	2:169112401-169112500	Hypomethylated	-2.25546	0.000365886	891
F3	Female	MSCs	1096	2:169536001-169536100	Hypermethylated	1.17704	0.00095774	892
F3	Female	MSCs	1097	2:169957901-169958000	Hypomethylated	-1.35323	0.000759709	893
F3	Female	MSCs	1098	2:170113701-170113800	Hypomethylated	-1.2302	0.000702592	894
F3	Female	MSCs	1099	2:170200601-170200700	Hypermethylated	1.40101	0.000242158	895
F3	Female	MSCs	1100	2:170355201-170355300	Hypomethylated	-3.17938	0.000378601	896
F3	Female	MSCs	1101	2:170355301-170355400	Hypomethylated	-3.93098	2.86852e-05	896
F3	Female	MSCs	1102	2:170949601-170949700	Hypermethylated	1.29719	0.000621342	897
F3	Female	MSCs	1103	2:170949701-170949800	Hypermethylated	1.3542	0.000411823	897
F3	Female	MSCs	1104	2:171259701-171259800	Hypermethylated	2.23006	0.000860884	898
F3	Female	MSCs	1105	2:172213901-172214000	Hypomethylated	-1.15925	7.72956e-05	899
F3	Female	MSCs	1106	2:172214001-172214100	Hypomethylated	-1.29438	2.33595e-05	899
F3	Female	MSCs	1107	2:172348201-172348300	Hypomethylated	-1.44702	0.000350509	900
F3	Female	MSCs	1108	2:172633001-172633100	Hypomethylated	-1.31714	0.000723251	901
F3	Female	MSCs	1109	2:172691801-172691900	Hypomethylated	-3.36535	0.000277878	902
F3	Female	MSCs	1110	2:172792801-172792900	Hypermethylated	1.22089	0.000168764	903
F3	Female	MSCs	1111	2:173066401-173066500	Hypermethylated	0.908549	0.000819535	904
F3	Female	MSCs	1112	2:173072401-173072500	Hypermethylated	0.94924	0.000264423	905
F3	Female	MSCs	1113	2:173341101-173341200	Hypomethylated	-2.71568	0.000587032	906
F3	Female	MSCs	1114	2:173430201-173430300	Hypomethylated	-2.22266	0.000108481	907
F3	Female	MSCs	1115	2:173462201-173462300	Hypomethylated	-2.39835	9.66273e-05	908
F3	Female	MSCs	1116	2:173462301-173462400	Hypomethylated	-3.22741	4.55051e-06	908
F3	Female	MSCs	1117	2:173462401-173462500	Hypomethylated	-2.31076	0.000964749	908
F3	Female	MSCs	1118	2:173597801-173597900	Hypomethylated	-1.39616	0.000630202	909
F3	Female	MSCs	1119	2:173733601-173733700	Hypomethylated	-2.10594	0.000399025	910
F3	Female	MSCs	1120	2:174002201-174002300	Hypermethylated	1.63867	0.000819322	911
F3	Female	MSCs	1121	2:174002301-174002400	Hypermethylated	2.19698	0.000295394	911
F3	Female	MSCs	1122	2:174236101-174236200	Hypomethylated	-1.23905	0.00018272	912
F3	Female	MSCs	1123	2:174324801-174324900	Hypomethylated	-2.32955	0.000882804	913
F3	Female	MSCs	1124	2:174412101-174412200	Hypomethylated	-3.27754	0.000747343	914
F3	Female	MSCs	1125	2:174412201-174412300	Hypomethylated	-3.36645	0.000337489	914
F3	Female	MSCs	1126	2:175150701-175150800	Hypermethylated	1.25392	0.000791338	915
F3	Female	MSCs	1127	2:175803501-175803600	Hypermethylated	1.17019	8.34141e-05	916
F3	Female	MSCs	1128	2:177736101-177736200	Hypomethylated	-2.71632	8.98602e-05	917
F3	Female	MSCs	1129	2:177778801-177778900	Hypermethylated	3.42856	0.000146901	918
F3	Female	MSCs	1130	2:177778901-177779000	Hypermethylated	2.56486	0.000499585	918
F3	Female	MSCs	1131	2:178139301-178139400	Hypomethylated	-2.53973	0.000918997	919
F3	Female	MSCs	1132	2:178716001-178716100	Hypomethylated	-3.53617	0.000965375	920
F3	Female	MSCs	1133	2:179341901-179342000	Hypomethylated	-2.91217	0.00036349	921
F3	Female	MSCs	1134	2:179468401-179468500	Hypomethylated	-4.65933	0.000440424	922
F3	Female	MSCs	1135	2:179677601-179677700	Hypomethylated	-2.94998	0.000113243	923
F3	Female	MSCs	1136	2:179807601-179807700	Hypermethylated	3.427	0.000238099	924
F3	Female	MSCs	1137	2:180138401-180138500	Hypomethylated	-2.42483	0.000920199	925
F3	Female	MSCs	1138	2:180174001-180174100	Hypomethylated	-1.06075	0.00062984	926
F3	Female	MSCs	1139	2:180344601-180344700	Hypomethylated	-2.54161	0.000709695	927
F3	Female	MSCs	1140	2:180390301-180390400	Hypomethylated	-2.54338	0.000723692	928
F3	Female	MSCs	1141	2:180457901-180458000	Hypomethylated	-2.83923	0.00057221	929
F3	Female	MSCs	1142	2:180769701-180769800	Hypomethylated	-1.07892	0.000927571	930
F3	Female	MSCs	1143	2:181148601-181148700	Hypomethylated	-1.70995	0.00028692	931
F3	Female	MSCs	1144	2:181148701-181148800	Hypomethylated	-1.52214	0.000963713	931
F3	Female	MSCs	1145	2:181148801-181148900	Hypomethylated	-1.56491	0.000910333	931
F3	Female	MSCs	1146	2:181308401-181308500	Hypomethylated	-3.95135	0.000202017	932
F3	Female	MSCs	1147	2:181329201-181329300	Hypermethylated	1.81542	0.000484472	933
F3	Female	MSCs	1148	2:181384001-181384100	Hypomethylated	-1.55084	0.000836577	934
F3	Female	MSCs	1149	2:181463801-181463900	Hypomethylated	-4.98282	0.000362452	935
F3	Female	MSCs	1150	2:181528701-181528800	Hypomethylated	-2.45634	0.000483533	936
F3	Female	MSCs	1151	2:181528801-181528900	Hypomethylated	-3.18912	3.06345e-05	936
F3	Female	MSCs	1152	2:181694901-181695000	Hypomethylated	-2.7041	0.000100839	937
F3	Female	MSCs	1153	2:181696801-181696900	Hypomethylated	-0.86244	0.000938668	938
F3	Female	MSCs	1154	3:3899301-3899400	Hypermethylated	1.21302	0.000460938	939
F3	Female	MSCs	1155	3:5656001-5656100	Hypomethylated	-4.74673	0.00070248	940
F3	Female	MSCs	1156	3:6165301-6165400	Hypomethylated	-2.31494	0.000984644	941
F3	Female	MSCs	1157	3:6449001-6449100	Hypomethylated	-3.89363	0.000331313	942
F3	Female	MSCs	1158	3:7988201-7988300	Hypermethylated	2.73575	0.000944695	943
F3	Female	MSCs	1159	3:8215801-8215900	Hypermethylated	1.01312	0.000418911	944
F3	Female	MSCs	1160	3:8667001-8667100	Hypomethylated	-4.90745	0.000301389	945
F3	Female	MSCs	1161	3:8850701-8850800	Hypomethylated	-1.6988	0.000150097	946
F3	Female	MSCs	1162	3:9378501-9378600	Hypomethylated	-3.31618	0.000812453	947
F3	Female	MSCs	1163	3:9412501-9412600	Hypermethylated	1.39048	0.000352584	948
F3	Female	MSCs	1164	3:9412601-9412700	Hypermethylated	1.38462	7.59627e-05	948
F3	Female	MSCs	1165	3:9472201-9472300	Hypomethylated	-4.83575	0.000346792	949
F3	Female	MSCs	1166	3:9863601-9863700	Hypomethylated	-3.24276	0.000157689	950
F3	Female	MSCs	1167	3:9863701-9863800	Hypomethylated	-2.91388	0.000224631	950
F3	Female	MSCs	1168	3:9905501-9905600	Hypermethylated	2.09281	0.00089034	951
F3	Female	MSCs	1169	3:9905601-9905700	Hypermethylated	2.09281	0.00089034	951
F3	Female	MSCs	1170	3:10028401-10028500	Hypomethylated	-2.52034	0.000495778	952
F3	Female	MSCs	1171	3:10342401-10342500	Hypomethylated	-2.4814	0.000443033	953
F3	Female	MSCs	1172	3:10342501-10342600	Hypomethylated	-2.01597	0.000387774	953
F3	Female	MSCs	1173	3:10650001-10650100	Hypermethylated	4.33	0.000929642	954
F3	Female	MSCs	1174	3:11379501-11379600	Hypomethylated	-2.25022	0.000916615	955
F3	Female	MSCs	1175	3:12144101-12144200	Hypermethylated	4.43991	0.000246249	956
F3	Female	MSCs	1176	3:12144201-12144300	Hypermethylated	4.32998	0.000491847	956
F3	Female	MSCs	1177	3:13057601-13057700	Hypomethylated	-4.55482	0.000123301	957
F3	Female	MSCs	1178	3:13070701-13070800	Hypomethylated	-4.45263	0.000246249	958
F3	Female	MSCs	1179	3:13897001-13897100	Hypomethylated	-1.47836	0.000966144	959
F3	Female	MSCs	1180	3:13897101-13897200	Hypomethylated	-1.62644	0.000640201	959
F3	Female	MSCs	1181	3:14355901-14356000	Hypermethylated	4.54207	0.000123301	960
F3	Female	MSCs	1182	3:14463301-14463400	Hypermethylated	3.25417	0.000635835	961
F3	Female	MSCs	1183	3:15086201-15086300	Hypomethylated	-2.47414	0.000635261	962
F3	Female	MSCs	1184	3:15086301-15086400	Hypomethylated	-2.28294	0.000924115	962
F3	Female	MSCs	1185	3:15387701-15387800	Hypermethylated	3.25483	0.000524072	963
F3	Female	MSCs	1186	3:16137601-16137700	Hypermethylated	4.33058	0.000560448	964
F3	Female	MSCs	1187	3:16578101-16578200	Hypermethylated	1.98948	0.00022509	965
F3	Female	MSCs	1188	3:16795001-16795100	Hypermethylated	1.37087	0.000561656	966
F3	Female	MSCs	1189	3:16987501-16987600	Hypomethylated	-3.60972	0.000305711	967
F3	Female	MSCs	1190	3:20607801-20607900	Hypermethylated	3.3433	0.000460335	968
F3	Female	MSCs	1191	3:21369601-21369700	Hypermethylated	2.04956	0.000822908	969
F3	Female	MSCs	1192	3:22194001-22194100	Hypermethylated	1.28096	7.21341e-05	970
F3	Female	MSCs	1193	3:22194101-22194200	Hypermethylated	1.24841	0.000738484	970
F3	Female	MSCs	1194	3:22357901-22358000	Hypermethylated	4.21095	0.000982503	971
F3	Female	MSCs	1195	3:23319301-23319400	Hypomethylated	-4.65424	0.000235598	972
F3	Female	MSCs	1196	3:23319401-23319500	Hypomethylated	-4.22358	0.000982503	972
F3	Female	MSCs	1197	3:24331401-24331500	Hypermethylated	1.5303	0.000244688	973
F3	Female	MSCs	1198	3:25944701-25944800	Hypermethylated	2.5649	0.000350892	974
F3	Female	MSCs	1199	3:26715601-26715700	Hypomethylated	-4.74673	0.00070248	975
F3	Female	MSCs	1200	3:27060401-27060500	Hypermethylated	0.931017	0.000596388	976
F3	Female	MSCs	1201	3:27415701-27415800	Hypermethylated	1.15645	0.000843244	977
F3	Female	MSCs	1202	3:27422801-27422900	Hypermethylated	1.07814	0.000329714	978
F3	Female	MSCs	1203	3:27900301-27900400	Hypermethylated	1.56318	0.00031823	979
F3	Female	MSCs	1204	3:27965701-27965800	Hypomethylated	-1.66323	0.000707158	980
F3	Female	MSCs	1205	3:28237601-28237700	Hypermethylated	2.62987	0.000159539	981
F3	Female	MSCs	1206	3:28237701-28237800	Hypermethylated	2.81537	0.000416379	981
F3	Female	MSCs	1207	3:30221201-30221300	Hypermethylated	1.18647	0.000812897	982
F3	Female	MSCs	1208	3:30511601-30511700	Hypomethylated	-2.58965	0.000736256	983
F3	Female	MSCs	1209	3:30698301-30698400	Hypermethylated	1.23109	0.000640032	984
F3	Female	MSCs	1210	3:30748201-30748300	Hypermethylated	1.39045	0.000352584	985
F3	Female	MSCs	1211	3:32493601-32493700	Hypermethylated	2.6666	1.94083e-05	986
F3	Female	MSCs	1212	3:32493701-32493800	Hypermethylated	1.88424	0.000317927	986
F3	Female	MSCs	1213	3:32493801-32493900	Hypermethylated	1.32206	0.000556191	986
F3	Female	MSCs	1214	3:32902501-32902600	Hypermethylated	3.15943	0.000985076	987
F3	Female	MSCs	1215	3:32940801-32940900	Hypermethylated	4.43511	0.000798972	988
F3	Female	MSCs	1216	3:33637001-33637100	Hypomethylated	-4.2236	0.000982503	989
F3	Female	MSCs	1217	3:33702501-33702600	Hypermethylated	0.926593	0.000719472	990
F3	Female	MSCs	1218	3:34701001-34701100	Hypermethylated	1.01444	0.000480415	991
F3	Female	MSCs	1219	3:34826301-34826400	Hypermethylated	1.34535	0.000894341	992
F3	Female	MSCs	1220	3:35581501-35581600	Hypermethylated	2.37823	3.82271e-05	993
F3	Female	MSCs	1221	3:35584701-35584800	Hypermethylated	4.54486	0.000959184	994
F3	Female	MSCs	1222	3:36417401-36417500	Hypermethylated	0.664956	0.000816507	995
F3	Female	MSCs	1223	3:36652401-36652500	Hypomethylated	-3.45373	0.00051592	996
F3	Female	MSCs	1224	3:36655501-36655600	Hypermethylated	1.66612	0.000275958	997
F3	Female	MSCs	1225	3:37014801-37014900	Hypomethylated	-4.34299	0.000908009	998
F3	Female	MSCs	1226	3:37014901-37015000	Hypomethylated	-4.34299	0.000908009	998
F3	Female	MSCs	1227	3:37015001-37015100	Hypomethylated	-4.34278	0.000513318	998
F3	Female	MSCs	1228	3:37247601-37247700	Hypermethylated	0.905566	0.000447908	999
F3	Female	MSCs	1229	3:37660701-37660800	Hypomethylated	-1.37132	0.000894341	1000
F3	Female	MSCs	1230	3:37873201-37873300	Hypomethylated	-3.27586	0.000524072	1001
F3	Female	MSCs	1231	3:38199001-38199100	Hypermethylated	1.33948	0.000633643	1002
F3	Female	MSCs	1232	3:38506401-38506500	Hypermethylated	4.21092	0.000982503	1003
F3	Female	MSCs	1233	3:38919001-38919100	Hypermethylated	4.43989	0.000246249	1004
F3	Female	MSCs	1234	3:38919101-38919200	Hypermethylated	4.32994	0.000491847	1004
F3	Female	MSCs	1235	3:39176301-39176400	Hypermethylated	1.42521	9.03633e-05	1005
F3	Female	MSCs	1236	3:39451301-39451400	Hypermethylated	0.974231	0.000965847	1006
F3	Female	MSCs	1237	3:39451401-39451500	Hypermethylated	1.27156	0.000497529	1006
F3	Female	MSCs	1238	3:40683501-40683600	Hypermethylated	1.02983	0.000675207	1007
F3	Female	MSCs	1239	3:40709501-40709600	Hypermethylated	0.99222	0.000691428	1008
F3	Female	MSCs	1240	3:41742301-41742400	Hypomethylated	-3.66876	0.000766832	1009
F3	Female	MSCs	1241	3:41742401-41742500	Hypomethylated	-3.66876	0.000766832	1009
F3	Female	MSCs	1242	3:44884501-44884600	Hypermethylated	0.846711	0.000736377	1010
F3	Female	MSCs	1243	3:46545301-46545400	Hypermethylated	4.21095	0.000982503	1011
F3	Female	MSCs	1244	3:46545401-46545500	Hypermethylated	4.21095	0.000982503	1011
F3	Female	MSCs	1245	3:47239301-47239400	Hypomethylated	-3.36929	0.000758568	1012
F3	Female	MSCs	1246	3:49162301-49162400	Hypermethylated	0.960046	0.000646209	1013
F3	Female	MSCs	1247	3:49624401-49624500	Hypermethylated	2.04649	0.000440037	1014
F3	Female	MSCs	1248	3:49968301-49968400	Hypermethylated	2.02879	0.000233178	1015
F3	Female	MSCs	1249	3:49968401-49968500	Hypermethylated	2.16229	0.000606088	1015
F3	Female	MSCs	1250	3:50016801-50016900	Hypermethylated	4.33202	0.000824468	1016
F3	Female	MSCs	1251	3:50148401-50148500	Hypermethylated	4.33006	0.000513694	1017
F3	Female	MSCs	1252	3:50434401-50434500	Hypermethylated	2.04686	0.000656658	1018
F3	Female	MSCs	1253	3:50434501-50434600	Hypermethylated	2.11769	0.000707417	1018
F3	Female	MSCs	1254	3:50434701-50434800	Hypermethylated	3.2551	0.000902632	1019
F3	Female	MSCs	1255	3:50682901-50683000	Hypomethylated	-3.27551	0.00065047	1020
F3	Female	MSCs	1256	3:50846301-50846400	Hypomethylated	-4.34276	0.000510732	1021
F3	Female	MSCs	1257	3:51352201-51352300	Hypomethylated	-4.45264	0.000246249	1022
F3	Female	MSCs	1258	3:51352301-51352400	Hypomethylated	-4.73989	3.24435e-05	1022
F3	Female	MSCs	1259	3:51577401-51577500	Hypomethylated	-0.869068	0.000768091	1023
F3	Female	MSCs	1260	3:51577501-51577600	Hypomethylated	-0.993169	6.7431e-05	1023
F3	Female	MSCs	1261	3:51945501-51945600	Hypomethylated	-4.22353	0.000982503	1024
F3	Female	MSCs	1262	3:51962101-51962200	Hypermethylated	1.22658	0.000195973	1025
F3	Female	MSCs	1263	3:52178901-52179000	Hypermethylated	0.891046	0.00028782	1026
F3	Female	MSCs	1264	3:52179001-52179100	Hypermethylated	0.976146	0.000313737	1026
F3	Female	MSCs	1265	3:52689501-52689600	Hypomethylated	-3.18044	0.000985076	1027
F3	Female	MSCs	1266	3:54573801-54573900	Hypermethylated	4.32998	0.000491847	1028
F3	Female	MSCs	1267	3:54576601-54576700	Hypermethylated	0.975094	0.000640469	1029
F3	Female	MSCs	1268	3:54760101-54760200	Hypermethylated	1.26199	8.29004e-05	1030
F3	Female	MSCs	1269	3:54760201-54760300	Hypermethylated	1.08642	9.65281e-05	1030
F3	Female	MSCs	1270	3:54827801-54827900	Hypermethylated	1.83168	0.000136283	1031
F3	Female	MSCs	1271	3:54827901-54828000	Hypermethylated	2.04728	0.000517077	1031
F3	Female	MSCs	1272	3:54986401-54986500	Hypomethylated	-3.36739	0.00099028	1032
F3	Female	MSCs	1273	3:55143301-55143400	Hypermethylated	2.73568	0.00073721	1033
F3	Female	MSCs	1274	3:55171101-55171200	Hypermethylated	1.83269	0.000458005	1034
F3	Female	MSCs	1275	3:55500001-55500100	Hypermethylated	1.94871	0.000949742	1035
F3	Female	MSCs	1276	3:55600801-55600900	Hypermethylated	1.70778	0.000178142	1036
F3	Female	MSCs	1277	3:57085101-57085200	Hypermethylated	4.43991	0.000246249	1037
F3	Female	MSCs	1278	3:57255301-57255400	Hypermethylated	0.842416	0.000884061	1038
F3	Female	MSCs	1279	3:57255401-57255500	Hypermethylated	0.963083	0.000148403	1038
F3	Female	MSCs	1280	3:57358301-57358400	Hypomethylated	-4.56518	0.000839162	1039
F3	Female	MSCs	1281	3:57646901-57647000	Hypermethylated	1.67969	0.000663921	1040
F3	Female	MSCs	1282	3:57813101-57813200	Hypomethylated	-4.22358	0.000982503	1041
F3	Female	MSCs	1283	3:57844501-57844600	Hypomethylated	-3.36574	0.000685869	1042
F3	Female	MSCs	1284	3:58258501-58258600	Hypermethylated	3.25475	0.000926933	1043
F3	Female	MSCs	1285	3:58515101-58515200	Hypomethylated	-3.36534	0.000277878	1044
F3	Female	MSCs	1286	3:58549701-58549800	Hypomethylated	-3.53392	0.000243293	1045
F3	Female	MSCs	1287	3:58789101-58789200	Hypermethylated	2.08289	0.000846106	1046
F3	Female	MSCs	1288	3:58819101-58819200	Hypermethylated	1.25405	0.000373035	1047
F3	Female	MSCs	1289	3:58990901-58991000	Hypomethylated	-4.75142	0.000726412	1048
F3	Female	MSCs	1290	3:59127001-59127100	Hypermethylated	2.9616	0.000560513	1049
F3	Female	MSCs	1291	3:59127101-59127200	Hypermethylated	3.25426	0.000688651	1049
F3	Female	MSCs	1292	3:60882001-60882100	Hypermethylated	3.65273	5.45837e-05	1050
F3	Female	MSCs	1293	3:61695401-61695500	Hypermethylated	3.72194	3.61938e-05	1051
F3	Female	MSCs	1294	3:61695501-61695600	Hypermethylated	3.57544	0.00076924	1051
F3	Female	MSCs	1295	3:62339101-62339200	Hypomethylated	-4.92371	0.000434159	1052
F3	Female	MSCs	1296	3:62380601-62380700	Hypomethylated	-2.36469	0.00053422	1053
F3	Female	MSCs	1297	3:62614901-62615000	Hypomethylated	-4.45141	0.00042811	1054
F3	Female	MSCs	1298	3:62720301-62720400	Hypermethylated	1.93902	0.000895052	1055
F3	Female	MSCs	1299	3:64100701-64100800	Hypermethylated	2.51218	0.00010405	1056
F3	Female	MSCs	1300	3:64481501-64481600	Hypomethylated	-4.64555	0.00082797	1057
F3	Female	MSCs	1301	3:64657301-64657400	Hypermethylated	4.81059	4.34966e-05	1058
F3	Female	MSCs	1302	3:65495201-65495300	Hypermethylated	2.56296	0.00065947	1059
F3	Female	MSCs	1303	3:65495301-65495400	Hypermethylated	2.89041	0.000311916	1059
F3	Female	MSCs	1304	3:65591101-65591200	Hypomethylated	-3.18045	0.000985076	1060
F3	Female	MSCs	1305	3:65666201-65666300	Hypomethylated	-4.74117	0.00035378	1061
F3	Female	MSCs	1306	3:65679601-65679700	Hypermethylated	2.05798	0.000928127	1062
F3	Female	MSCs	1307	3:65679701-65679800	Hypermethylated	3.78878	5.85645e-06	1062
F3	Female	MSCs	1308	3:66183301-66183400	Hypermethylated	4.32998	0.000491847	1063
F3	Female	MSCs	1309	3:66398801-66398900	Hypermethylated	1.86135	0.000190226	1064
F3	Female	MSCs	1310	3:66423901-66424000	Hypermethylated	1.22924	0.000620163	1065
F3	Female	MSCs	1311	3:66424001-66424100	Hypermethylated	1.36042	0.000225172	1065
F3	Female	MSCs	1312	3:66424701-66424800	Hypermethylated	1.52367	0.000810862	1066
F3	Female	MSCs	1313	3:66862401-66862500	Hypermethylated	1.60041	0.000317321	1067
F3	Female	MSCs	1314	3:67458601-67458700	Hypermethylated	1.66522	0.000533421	1068
F3	Female	MSCs	1315	3:68180301-68180400	Hypermethylated	3.25308	0.000857938	1069
F3	Female	MSCs	1316	3:68187701-68187800	Hypermethylated	2.12852	0.000381866	1070
F3	Female	MSCs	1317	3:68356001-68356100	Hypomethylated	-2.44867	0.000867049	1071
F3	Female	MSCs	1318	3:68869201-68869300	Hypomethylated	-2.3654	0.00067078	1072
F3	Female	MSCs	1319	3:69315901-69316000	Hypomethylated	-4.22358	0.000982503	1073
F3	Female	MSCs	1320	3:69443001-69443100	Hypomethylated	-3.68563	0.000753169	1074
F3	Female	MSCs	1321	3:69477301-69477400	Hypermethylated	1.1919	0.000490315	1075
F3	Female	MSCs	1322	3:69479801-69479900	Hypermethylated	3.34435	0.000277878	1076
F3	Female	MSCs	1323	3:69479901-69480000	Hypermethylated	4.21096	0.000982503	1076
F3	Female	MSCs	1324	3:69869301-69869400	Hypermethylated	2.45529	0.000667976	1077
F3	Female	MSCs	1325	3:70313101-70313200	Hypomethylated	-3.27652	0.000967406	1078
F3	Female	MSCs	1326	3:70870801-70870900	Hypermethylated	2.49472	0.000893069	1079
F3	Female	MSCs	1327	3:71377301-71377400	Hypermethylated	3.15943	0.000985076	1080
F3	Female	MSCs	1328	3:71377401-71377500	Hypermethylated	3.15942	0.000985076	1080
F3	Female	MSCs	1329	3:71517001-71517100	Hypermethylated	4.21092	0.000982503	1081
F3	Female	MSCs	1330	3:72413801-72413900	Hypermethylated	4.32996	0.000491847	1082
F3	Female	MSCs	1331	3:72941001-72941100	Hypermethylated	4.33002	0.000513644	1083
F3	Female	MSCs	1332	3:72941101-72941200	Hypermethylated	4.33055	0.000559908	1083
F3	Female	MSCs	1333	3:75497001-75497100	Hypermethylated	4.21095	0.000982503	1084
F3	Female	MSCs	1334	3:75497101-75497200	Hypermethylated	4.72693	3.09238e-05	1084
F3	Female	MSCs	1335	3:76399401-76399500	Hypomethylated	-4.45892	0.000866377	1085
F3	Female	MSCs	1336	3:76427101-76427200	Hypermethylated	2.42462	0.000867049	1086
F3	Female	MSCs	1337	3:78130901-78131000	Hypomethylated	-4.83581	0.000667966	1087
F3	Female	MSCs	1338	3:79061901-79062000	Hypomethylated	-1.78708	0.000491262	1088
F3	Female	MSCs	1339	3:79500301-79500400	Hypermethylated	1.22046	9.7132e-05	1089
F3	Female	MSCs	1340	3:79746601-79746700	Hypomethylated	-4.81688	0.000160044	1090
F3	Female	MSCs	1341	3:79851901-79852000	Hypermethylated	2.69147	0.000335809	1091
F3	Female	MSCs	1342	3:79852001-79852100	Hypermethylated	2.17426	0.000834903	1091
F3	Female	MSCs	1343	3:80021801-80021900	Hypomethylated	-1.1429	0.000980927	1092
F3	Female	MSCs	1344	3:80695801-80695900	Hypomethylated	-4.97494	0.000661897	1093
F3	Female	MSCs	1345	3:80856301-80856400	Hypermethylated	2.33975	0.000515016	1094
F3	Female	MSCs	1346	3:81768101-81768200	Hypomethylated	-4.22358	0.000982503	1095
F3	Female	MSCs	1347	3:81842401-81842500	Hypermethylated	1.68268	0.000604093	1096
F3	Female	MSCs	1348	3:82115901-82116000	Hypomethylated	-1.62172	0.000514648	1097
F3	Female	MSCs	1349	3:82170501-82170600	Hypermethylated	4.32995	0.000497287	1098
F3	Female	MSCs	1350	3:82369301-82369400	Hypermethylated	0.845715	0.000645562	1099
F3	Female	MSCs	1351	3:82530001-82530100	Hypermethylated	2.45754	0.000264891	1100
F3	Female	MSCs	1352	3:82788301-82788400	Hypomethylated	-3.52931	7.74525e-05	1101
F3	Female	MSCs	1353	3:82788401-82788500	Hypomethylated	-3.36543	0.000277878	1101
F3	Female	MSCs	1354	3:82983601-82983700	Hypomethylated	-2.1777	0.00072001	1102
F3	Female	MSCs	1355	3:84311201-84311300	Hypermethylated	2.89077	0.000224631	1103
F3	Female	MSCs	1356	3:84345001-84345100	Hypomethylated	-3.27624	0.000565617	1104
F3	Female	MSCs	1357	3:85063801-85063900	Hypermethylated	1.71309	0.000374942	1105
F3	Female	MSCs	1358	3:85080301-85080400	Hypermethylated	1.44418	0.000477875	1106
F3	Female	MSCs	1359	3:85175101-85175200	Hypermethylated	0.977171	0.000199316	1107
F3	Female	MSCs	1360	3:85175201-85175300	Hypermethylated	1.10144	0.000401997	1107
F3	Female	MSCs	1361	3:85175301-85175400	Hypermethylated	1.19024	0.00046759	1107
F3	Female	MSCs	1362	3:85244501-85244600	Hypomethylated	-1.41653	0.000867192	1108
F3	Female	MSCs	1363	3:85244601-85244700	Hypomethylated	-1.35326	0.000759709	1108
F3	Female	MSCs	1364	3:85730601-85730700	Hypermethylated	1.76753	0.000771027	1109
F3	Female	MSCs	1365	3:85838601-85838700	Hypermethylated	2.04583	0.000628001	1110
F3	Female	MSCs	1366	3:86057901-86058000	Hypermethylated	2.56465	0.000281945	1111
F3	Female	MSCs	1367	3:86252101-86252200	Hypermethylated	4.53516	0.000948774	1112
F3	Female	MSCs	1368	3:86540001-86540100	Hypermethylated	1.31108	0.000355877	1113
F3	Female	MSCs	1369	3:86872301-86872400	Hypomethylated	-2.36337	0.000718955	1114
F3	Female	MSCs	1370	3:87099201-87099300	Hypermethylated	1.38316	0.000572455	1115
F3	Female	MSCs	1371	3:87099301-87099400	Hypermethylated	1.34856	0.000719131	1115
F3	Female	MSCs	1372	3:87421601-87421700	Hypomethylated	-1.97038	0.000540583	1116
F3	Female	MSCs	1373	3:87421701-87421800	Hypomethylated	-2.01833	0.000263632	1116
F3	Female	MSCs	1374	3:87523501-87523600	Hypomethylated	-2.01842	0.000217348	1117
F3	Female	MSCs	1375	3:87857801-87857900	Hypomethylated	-1.00447	0.00038156	1118
F3	Female	MSCs	1376	3:88495301-88495400	Hypomethylated	-1.46938	0.000276717	1119
F3	Female	MSCs	1377	3:88616901-88617000	Hypomethylated	-3.10966	0.000658723	1120
F3	Female	MSCs	1378	3:88883501-88883600	Hypermethylated	1.34621	0.000298991	1121
F3	Female	MSCs	1379	3:88921801-88921900	Hypomethylated	-1.53543	0.000191815	1122
F3	Female	MSCs	1380	3:90249901-90250000	Hypomethylated	-1.62244	0.000307826	1123
F3	Female	MSCs	1381	3:90250001-90250100	Hypomethylated	-1.53202	0.000325343	1123
F3	Female	MSCs	1382	3:90468001-90468100	Hypomethylated	-3.05966	0.000580111	1124
F3	Female	MSCs	1383	3:90555301-90555400	Hypermethylated	2.69099	0.000213839	1125
F3	Female	MSCs	1384	3:90555401-90555500	Hypermethylated	2.81466	0.000719281	1125
F3	Female	MSCs	1385	3:90584501-90584600	Hypomethylated	-1.55312	0.000424916	1126
F3	Female	MSCs	1386	3:91317901-91318000	Hypermethylated	1.32274	0.000256192	1127
F3	Female	MSCs	1387	3:92065501-92065600	Hypermethylated	4.21093	0.000982503	1128
F3	Female	MSCs	1388	3:92224901-92225000	Hypomethylated	-3.47965	0.000656739	1129
F3	Female	MSCs	1389	3:92225001-92225100	Hypomethylated	-3.70557	0.000585159	1129
F3	Female	MSCs	1390	3:92249101-92249200	Hypomethylated	-3.61517	0.000805834	1130
F3	Female	MSCs	1391	3:93506101-93506200	Hypermethylated	3.50818	7.74525e-05	1131
F3	Female	MSCs	1392	3:93506201-93506300	Hypermethylated	3.15946	0.000985076	1131
F3	Female	MSCs	1393	3:93731601-93731700	Hypomethylated	-2.30353	0.000964956	1132
F3	Female	MSCs	1394	3:93731701-93731800	Hypomethylated	-2.3658	0.000567863	1132
F3	Female	MSCs	1395	3:93775301-93775400	Hypermethylated	2.33984	0.000420227	1133
F3	Female	MSCs	1396	3:94108001-94108100	Hypomethylated	-3.88171	9.24244e-05	1134
F3	Female	MSCs	1397	3:94108201-94108300	Hypomethylated	-4.55937	0.00067401	1135
F3	Female	MSCs	1398	3:94140501-94140600	Hypermethylated	1.40062	0.000711411	1136
F3	Female	MSCs	1399	3:94152301-94152400	Hypermethylated	0.980901	6.17903e-05	1137
F3	Female	MSCs	1400	3:94152401-94152500	Hypermethylated	0.866261	0.000164214	1137
F3	Female	MSCs	1401	3:94152501-94152600	Hypermethylated	0.804945	0.000107753	1137
F3	Female	MSCs	1402	3:94681101-94681200	Hypomethylated	-0.952276	0.000486135	1138
F3	Female	MSCs	1403	3:94681301-94681400	Hypomethylated	-0.831719	0.000646232	1139
F3	Female	MSCs	1404	3:94707601-94707700	Hypermethylated	1.07698	0.00065877	1140
F3	Female	MSCs	1405	3:95249301-95249400	Hypermethylated	1.59751	0.000367826	1141
F3	Female	MSCs	1406	3:95400001-95400100	Hypermethylated	2.56369	0.00045523	1142
F3	Female	MSCs	1407	3:95438401-95438500	Hypomethylated	-4.34262	0.000491847	1143
F3	Female	MSCs	1408	3:95795801-95795900	Hypermethylated	2.27956	0.000766379	1144
F3	Female	MSCs	1409	3:95943601-95943700	Hypermethylated	1.21275	0.000383719	1145
F3	Female	MSCs	1410	3:95943701-95943800	Hypermethylated	1.10897	0.000764041	1145
F3	Female	MSCs	1411	3:96167701-96167800	Hypomethylated	-3.05497	0.000122501	1146
F3	Female	MSCs	1412	3:96280201-96280300	Hypermethylated	4.43916	0.00043382	1147
F3	Female	MSCs	1413	3:96371601-96371700	Hypermethylated	0.819374	0.000545352	1148
F3	Female	MSCs	1414	3:96497301-96497400	Hypomethylated	-2.12582	0.000837083	1149
F3	Female	MSCs	1415	3:96824901-96825000	Hypermethylated	0.79178	0.000151006	1150
F3	Female	MSCs	1416	3:96825001-96825100	Hypermethylated	0.893284	2.66005e-05	1150
F3	Female	MSCs	1417	3:96975801-96975900	Hypermethylated	0.994903	0.000931706	1151
F3	Female	MSCs	1418	3:97282401-97282500	Hypermethylated	1.07423	0.000902833	1152
F3	Female	MSCs	1419	3:97569201-97569300	Hypermethylated	1.03538	0.000421477	1153
F3	Female	MSCs	1420	3:97583401-97583500	Hypermethylated	1.63727	0.000206046	1154
F3	Female	MSCs	1421	3:98059201-98059300	Hypermethylated	2.27813	0.000542773	1155
F3	Female	MSCs	1422	3:98091601-98091700	Hypermethylated	1.43589	0.000163707	1156
F3	Female	MSCs	1423	3:98091701-98091800	Hypermethylated	1.35872	0.000659494	1156
F3	Female	MSCs	1424	3:98190001-98190100	Hypermethylated	1.24792	8.43342e-05	1157
F3	Female	MSCs	1425	3:98190101-98190200	Hypermethylated	1.13261	0.000247509	1157
F3	Female	MSCs	1426	3:98798201-98798300	Hypomethylated	-4.65526	0.000793361	1158
F3	Female	MSCs	1427	3:98939001-98939100	Hypomethylated	-2.01806	0.000706156	1159
F3	Female	MSCs	1428	3:99111501-99111600	Hypermethylated	1.31109	0.000767156	1160
F3	Female	MSCs	1429	3:99312301-99312400	Hypermethylated	3.4292	0.000504512	1161
F3	Female	MSCs	1430	3:99654201-99654300	Hypermethylated	3.51053	0.000347322	1162
F3	Female	MSCs	1431	3:99654301-99654400	Hypermethylated	4.6423	0.000378181	1162
F3	Female	MSCs	1432	3:100493701-100493800	Hypomethylated	-2.11189	0.00068642	1163
F3	Female	MSCs	1433	3:100974801-100974900	Hypomethylated	-2.1289	0.00012278	1164
F3	Female	MSCs	1434	3:101513301-101513400	Hypermethylated	1.49637	0.000397878	1165
F3	Female	MSCs	1435	3:101513401-101513500	Hypermethylated	1.29916	0.000641601	1165
F3	Female	MSCs	1436	3:101513501-101513600	Hypermethylated	1.03591	0.000577845	1165
F3	Female	MSCs	1437	3:101547501-101547600	Hypermethylated	3.15944	0.000985076	1166
F3	Female	MSCs	1438	3:101787401-101787500	Hypermethylated	1.13129	0.000935296	1167
F3	Female	MSCs	1439	3:101812501-101812600	Hypermethylated	0.993797	0.000531787	1168
F3	Female	MSCs	1440	3:102779001-102779100	Hypermethylated	1.77274	0.000863275	1169
F3	Female	MSCs	1441	3:102992901-102993000	Hypomethylated	-4.45435	0.000358317	1170
F3	Female	MSCs	1442	3:103372301-103372400	Hypomethylated	-1.58967	0.000209293	1171
F3	Female	MSCs	1443	3:103379901-103380000	Hypomethylated	-3.18002	0.000213058	1172
F3	Female	MSCs	1444	3:103427301-103427400	Hypermethylated	1.27834	4.90904e-05	1173
F3	Female	MSCs	1445	3:103811901-103812000	Hypomethylated	-3.67779	0.000395351	1174
F3	Female	MSCs	1446	3:104426701-104426800	Hypermethylated	1.76754	0.000771027	1175
F3	Female	MSCs	1447	3:104628901-104629000	Hypomethylated	-2.75881	0.00073721	1176
F3	Female	MSCs	1448	3:104708201-104708300	Hypomethylated	-4.34299	0.000908009	1177
F3	Female	MSCs	1449	3:104801601-104801700	Hypomethylated	-0.831539	0.000781481	1178
F3	Female	MSCs	1450	3:104801701-104801800	Hypomethylated	-1.33621	6.38585e-05	1178
F3	Female	MSCs	1451	3:105741101-105741200	Hypermethylated	4.33053	0.000556113	1179
F3	Female	MSCs	1452	3:106922901-106923000	Hypermethylated	0.957525	0.000359606	1180
F3	Female	MSCs	1453	3:106923001-106923100	Hypermethylated	1.11417	0.000355865	1180
F3	Female	MSCs	1454	3:107458701-107458800	Hypomethylated	-3.73531	0.000609944	1181
F3	Female	MSCs	1455	3:107643901-107644000	Hypomethylated	-1.77393	0.000854382	1182
F3	Female	MSCs	1456	3:107644101-107644200	Hypomethylated	-1.73264	0.000934486	1183
F3	Female	MSCs	1457	3:107704001-107704100	Hypomethylated	-1.58749	0.000921597	1184
F3	Female	MSCs	1458	3:109386101-109386200	Hypermethylated	2.81581	0.000458681	1185
F3	Female	MSCs	1459	3:109475201-109475300	Hypermethylated	2.7357	0.000879314	1186
F3	Female	MSCs	1460	3:110084801-110084900	Hypermethylated	4.32994	0.000491847	1187
F3	Female	MSCs	1461	3:110330101-110330200	Hypermethylated	3.15946	0.000985076	1188
F3	Female	MSCs	1462	3:110682901-110683000	Hypermethylated	0.929202	0.000520552	1189
F3	Female	MSCs	1463	3:110683001-110683100	Hypermethylated	1.20582	0.000613132	1189
F3	Female	MSCs	1464	3:110683101-110683200	Hypermethylated	1.26905	0.000277297	1189
F3	Female	MSCs	1465	3:112465001-112465100	Hypomethylated	-4.22354	0.000982503	1190
F3	Female	MSCs	1466	3:112656901-112657000	Hypermethylated	4.21095	0.000982503	1191
F3	Female	MSCs	1467	3:113016201-113016300	Hypermethylated	2.81602	0.000690806	1192
F3	Female	MSCs	1468	3:113065901-113066000	Hypermethylated	3.15948	0.000985076	1193
F3	Female	MSCs	1469	3:113566301-113566400	Hypomethylated	-3.44968	0.000146901	1194
F3	Female	MSCs	1470	3:113907801-113907900	Hypomethylated	-1.90113	0.000369741	1195
F3	Female	MSCs	1471	3:114138401-114138500	Hypermethylated	1.6389	0.000366921	1196
F3	Female	MSCs	1472	3:115850201-115850300	Hypermethylated	1.67323	0.000189814	1197
F3	Female	MSCs	1473	3:116119601-116119700	Hypermethylated	1.19074	0.00082428	1198
F3	Female	MSCs	1474	3:116336401-116336500	Hypermethylated	1.68154	0.00025787	1199
F3	Female	MSCs	1475	3:116557601-116557700	Hypermethylated	3.25479	0.000524072	1200
F3	Female	MSCs	1476	3:116565701-116565800	Hypermethylated	1.06191	0.000783136	1201
F3	Female	MSCs	1477	3:117554801-117554900	Hypermethylated	4.43992	0.000246249	1202
F3	Female	MSCs	1478	3:119341701-119341800	Hypermethylated	3.03077	6.73094e-05	1203
F3	Female	MSCs	1479	3:119750401-119750500	Hypermethylated	3.25258	0.000972	1204
F3	Female	MSCs	1480	3:119813101-119813200	Hypermethylated	4.21093	0.000982503	1205
F3	Female	MSCs	1481	3:119924801-119924900	Hypermethylated	4.43991	0.000246249	1206
F3	Female	MSCs	1482	3:120336401-120336500	Hypomethylated	-2.83837	0.000407876	1207
F3	Female	MSCs	1483	3:121028201-121028300	Hypermethylated	1.64269	0.000357948	1208
F3	Female	MSCs	1484	3:121322101-121322200	Hypermethylated	2.34052	0.000316765	1209
F3	Female	MSCs	1485	3:121504501-121504600	Hypomethylated	-2.17886	0.000728198	1210
F3	Female	MSCs	1486	3:123113601-123113700	Hypermethylated	0.75761	0.00059578	1211
F3	Female	MSCs	1487	3:124164301-124164400	Hypermethylated	4.21093	0.000982503	1212
F3	Female	MSCs	1488	3:124370001-124370100	Hypomethylated	-4.22358	0.000982503	1213
F3	Female	MSCs	1489	3:124466801-124466900	Hypermethylated	4.21094	0.000982503	1214
F3	Female	MSCs	1490	3:125003201-125003300	Hypomethylated	-4.34169	0.000692813	1215
F3	Female	MSCs	1491	3:126400301-126400400	Hypermethylated	1.75231	0.000713788	1216
F3	Female	MSCs	1492	3:126941701-126941800	Hypermethylated	0.994554	0.000669902	1217
F3	Female	MSCs	1493	3:127066101-127066200	Hypomethylated	-4.34276	0.000510732	1218
F3	Female	MSCs	1494	3:127452201-127452300	Hypomethylated	-1.35303	0.000848485	1219
F3	Female	MSCs	1495	3:127452301-127452400	Hypomethylated	-1.24003	0.000509731	1219
F3	Female	MSCs	1496	3:127842101-127842200	Hypomethylated	-1.10605	0.000912822	1220
F3	Female	MSCs	1497	3:128066101-128066200	Hypermethylated	2.27853	0.000942476	1221
F3	Female	MSCs	1498	3:128292601-128292700	Hypomethylated	-4.22353	0.000982503	1222
F3	Female	MSCs	1499	3:128669501-128669600	Hypermethylated	2.34103	0.00066819	1223
F3	Female	MSCs	1500	3:128669601-128669700	Hypermethylated	3.38848	7.79214e-05	1223
F3	Female	MSCs	1501	3:128669701-128669800	Hypermethylated	3.72487	6.36211e-05	1223
F3	Female	MSCs	1502	3:129639001-129639100	Hypermethylated	4.32997	0.000491847	1224
F3	Female	MSCs	1503	3:129740701-129740800	Hypermethylated	0.974362	0.000819557	1225
F3	Female	MSCs	1504	3:129769701-129769800	Hypermethylated	1.52361	0.000740135	1226
F3	Female	MSCs	1505	3:130998801-130998900	Hypermethylated	1.24045	0.000606963	1227
F3	Female	MSCs	1506	3:131116301-131116400	Hypermethylated	0.9294	0.000285704	1228
F3	Female	MSCs	1507	3:131358901-131359000	Hypermethylated	3.1594	0.000985076	1229
F3	Female	MSCs	1508	3:131823001-131823100	Hypermethylated	2.04511	0.000637557	1230
F3	Female	MSCs	1509	3:131959601-131959700	Hypomethylated	-4.92504	0.000873937	1231
F3	Female	MSCs	1510	3:131959701-131959800	Hypomethylated	-5.06706	0.000165983	1231
F3	Female	MSCs	1511	3:132025901-132026000	Hypermethylated	2.17521	0.000331926	1232
F3	Female	MSCs	1512	3:132051101-132051200	Hypomethylated	-3.18041	0.000985076	1233
F3	Female	MSCs	1513	3:132051201-132051300	Hypomethylated	-4.73983	3.16843e-05	1233
F3	Female	MSCs	1514	3:132096001-132096100	Hypermethylated	3.50817	7.74525e-05	1234
F3	Female	MSCs	1515	3:132096101-132096200	Hypermethylated	2.04736	0.000331814	1234
F3	Female	MSCs	1516	3:132096201-132096300	Hypermethylated	1.86171	0.000302588	1234
F3	Female	MSCs	1517	3:132735101-132735200	Hypermethylated	4.72696	3.09238e-05	1235
F3	Female	MSCs	1518	3:133654201-133654300	Hypomethylated	-2.7588	0.00073721	1236
F3	Female	MSCs	1519	3:133654301-133654400	Hypomethylated	-2.83844	0.000407876	1236
F3	Female	MSCs	1520	3:134682701-134682800	Hypomethylated	-3.18919	0.000367341	1237
F3	Female	MSCs	1521	3:134682801-134682900	Hypomethylated	-2.90095	0.000656682	1237
F3	Female	MSCs	1522	3:134846201-134846300	Hypermethylated	2.73571	0.00073721	1238
F3	Female	MSCs	1523	3:135447301-135447400	Hypomethylated	-2.83902	0.00054029	1239
F3	Female	MSCs	1524	3:135859701-135859800	Hypermethylated	1.81459	0.000767801	1240
F3	Female	MSCs	1525	3:138143501-138143600	Hypomethylated	-4.55514	0.00098852	1241
F3	Female	MSCs	1526	3:138369901-138370000	Hypomethylated	-3.18045	0.000985076	1242
F3	Female	MSCs	1527	3:138374201-138374300	Hypermethylated	2.27812	0.000542773	1243
F3	Female	MSCs	1528	3:138461501-138461600	Hypomethylated	-1.55259	0.000563806	1244
F3	Female	MSCs	1529	3:139499001-139499100	Hypermethylated	4.44265	0.000382965	1245
F3	Female	MSCs	1530	3:140420701-140420800	Hypomethylated	-4.34263	0.000491847	1246
F3	Female	MSCs	1531	3:140420901-140421000	Hypomethylated	-4.34276	0.000510732	1247
F3	Female	MSCs	1532	3:141253701-141253800	Hypomethylated	-3.36624	0.000338363	1248
F3	Female	MSCs	1533	3:141391501-141391600	Hypermethylated	2.4963	0.000495778	1249
F3	Female	MSCs	1534	3:142319001-142319100	Hypermethylated	1.99453	0.000647182	1250
F3	Female	MSCs	1535	3:142773001-142773100	Hypomethylated	-2.18068	0.000493645	1251
F3	Female	MSCs	1536	3:143044501-143044600	Hypermethylated	4.21092	0.000982503	1252
F3	Female	MSCs	1537	3:143327801-143327900	Hypomethylated	-2.02077	0.000758396	1253
F3	Female	MSCs	1538	3:143327901-143328000	Hypomethylated	-2.07262	0.000331814	1253
F3	Female	MSCs	1539	3:143536901-143537000	Hypomethylated	-4.55942	0.000703139	1254
F3	Female	MSCs	1540	3:143551701-143551800	Hypermethylated	1.46791	0.000624797	1255
F3	Female	MSCs	1541	3:143551801-143551900	Hypermethylated	1.65404	8.93124e-05	1255
F3	Female	MSCs	1542	3:143973001-143973100	Hypomethylated	-2.91402	0.000627239	1256
F3	Female	MSCs	1543	3:143973101-143973200	Hypomethylated	-2.58985	0.0006926	1256
F3	Female	MSCs	1544	3:144295101-144295200	Hypermethylated	1.56182	0.000900228	1257
F3	Female	MSCs	1545	3:144635701-144635800	Hypermethylated	1.50099	0.000213293	1258
F3	Female	MSCs	1546	3:144635801-144635900	Hypermethylated	1.37862	0.000764911	1258
F3	Female	MSCs	1547	3:145059601-145059700	Hypermethylated	4.33202	0.000824468	1259
F3	Female	MSCs	1548	3:145297301-145297400	Hypermethylated	1.36978	3.5813e-05	1260
F3	Female	MSCs	1549	3:145297401-145297500	Hypermethylated	1.35508	8.68162e-06	1260
F3	Female	MSCs	1550	3:145511201-145511300	Hypermethylated	1.26271	0.0002938	1261
F3	Female	MSCs	1551	3:145831201-145831300	Hypermethylated	1.95001	0.00014693	1262
F3	Female	MSCs	1552	3:146117401-146117500	Hypermethylated	1.06824	0.00080317	1263
F3	Female	MSCs	1553	3:146259101-146259200	Hypermethylated	1.14489	0.000688435	1264
F3	Female	MSCs	1554	3:146506601-146506700	Hypomethylated	-1.30881	0.000508367	1265
F3	Female	MSCs	1555	3:146597301-146597400	Hypomethylated	-1.43746	0.000587921	1266
F3	Female	MSCs	1556	3:146633901-146634000	Hypomethylated	-2.58768	0.000450114	1267
F3	Female	MSCs	1557	3:146961401-146961500	Hypermethylated	2.81533	0.000407876	1268
F3	Female	MSCs	1558	3:147499201-147499300	Hypermethylated	4.32994	0.000491847	1269
F3	Female	MSCs	1559	3:147896101-147896200	Hypermethylated	3.15946	0.000985076	1270
F3	Female	MSCs	1560	3:148613101-148613200	Hypermethylated	4.44164	0.000377712	1271
F3	Female	MSCs	1561	3:148826501-148826600	Hypermethylated	0.918066	0.000892196	1272
F3	Female	MSCs	1562	3:148826601-148826700	Hypermethylated	0.965379	0.000946537	1272
F3	Female	MSCs	1563	3:149086001-149086100	Hypomethylated	-2.27226	0.000765047	1273
F3	Female	MSCs	1564	3:149401601-149401700	Hypermethylated	1.4609	0.000660844	1274
F3	Female	MSCs	1565	3:149401801-149401900	Hypermethylated	1.79023	0.000745384	1275
F3	Female	MSCs	1566	3:149411001-149411100	Hypermethylated	2.73573	0.00073721	1276
F3	Female	MSCs	1567	3:150092401-150092500	Hypermethylated	4.32866	0.000961834	1277
F3	Female	MSCs	1568	3:150751801-150751900	Hypermethylated	2.19718	0.000213759	1278
F3	Female	MSCs	1569	3:151687701-151687800	Hypomethylated	-1.97702	0.000980284	1279
F3	Female	MSCs	1570	3:151826001-151826100	Hypermethylated	1.56297	0.000390996	1280
F3	Female	MSCs	1571	3:152150101-152150200	Hypomethylated	-4.99003	0.000500664	1281
F3	Female	MSCs	1572	3:152309901-152310000	Hypomethylated	-2.08282	0.000928127	1282
F3	Female	MSCs	1573	3:152647601-152647700	Hypermethylated	4.32784	0.000840371	1283
F3	Female	MSCs	1574	3:152647701-152647800	Hypermethylated	4.54128	0.000722164	1283
F3	Female	MSCs	1575	3:152647801-152647900	Hypermethylated	4.63611	0.000355292	1283
F3	Female	MSCs	1576	3:152817601-152817700	Hypomethylated	-2.91387	0.000224631	1284
F3	Female	MSCs	1577	3:153225801-153225900	Hypermethylated	1.81209	0.00028003	1285
F3	Female	MSCs	1578	3:153650601-153650700	Hypermethylated	1.30999	1.97273e-05	1286
F3	Female	MSCs	1579	3:153650701-153650800	Hypermethylated	1.51413	0.000177761	1286
F3	Female	MSCs	1580	3:154016201-154016300	Hypermethylated	2.17529	0.000463382	1287
F3	Female	MSCs	1581	3:154060301-154060400	Hypomethylated	-4.65551	0.000837509	1288
F3	Female	MSCs	1582	3:154314301-154314400	Hypomethylated	-1.75339	0.000890816	1289
F3	Female	MSCs	1583	3:154502601-154502700	Hypermethylated	0.729198	0.000122835	1290
F3	Female	MSCs	1584	3:154529201-154529300	Hypomethylated	-2.21232	1.63242e-05	1291
F3	Female	MSCs	1585	3:154692901-154693000	Hypermethylated	1.29686	0.000800868	1292
F3	Female	MSCs	1586	3:154693001-154693100	Hypermethylated	1.47602	0.000368445	1292
F3	Female	MSCs	1587	3:155190701-155190800	Hypermethylated	4.21092	0.000982503	1293
F3	Female	MSCs	1588	3:155395801-155395900	Hypermethylated	2.73532	0.000897928	1294
F3	Female	MSCs	1589	3:157562301-157562400	Hypomethylated	-1.58746	0.000848135	1295
F3	Female	MSCs	1590	3:157742301-157742400	Hypermethylated	2.61027	5.16086e-06	1296
F3	Female	MSCs	1591	3:159304501-159304600	Hypomethylated	-3.52891	8.35954e-05	1297
F3	Female	MSCs	1592	4:3311101-3311200	Hypomethylated	-3.18042	0.000985076	1298
F3	Female	MSCs	1593	4:3661101-3661200	Hypomethylated	-3.25804	0.000878808	1299
F3	Female	MSCs	1594	4:4181201-4181300	Hypomethylated	-4.34264	0.000491847	1300
F3	Female	MSCs	1595	4:4339101-4339200	Hypomethylated	-4.34266	0.000491847	1301
F3	Female	MSCs	1596	4:4808801-4808900	Hypomethylated	-4.65078	6.82263e-05	1302
F3	Female	MSCs	1597	4:4808901-4809000	Hypomethylated	-3.53629	0.000301903	1302
F3	Female	MSCs	1598	4:5096801-5096900	Hypermethylated	0.69796	0.000246974	1303
F3	Female	MSCs	1599	4:5096901-5097000	Hypermethylated	0.705613	0.000221297	1303
F3	Female	MSCs	1600	4:8365201-8365300	Hypomethylated	-4.45604	0.000506364	1304
F3	Female	MSCs	1601	4:8643101-8643200	Hypermethylated	1.42112	0.000238337	1305
F3	Female	MSCs	1602	4:8745301-8745400	Hypomethylated	-1.58801	0.000998768	1306
F3	Female	MSCs	1603	4:8777801-8777900	Hypomethylated	-1.49466	0.000677869	1307
F3	Female	MSCs	1604	4:10807601-10807700	Hypermethylated	4.21095	0.000982503	1308
F3	Female	MSCs	1605	4:12345801-12345900	Hypomethylated	-4.45604	0.000506364	1309
F3	Female	MSCs	1606	4:13052601-13052700	Hypomethylated	-4.34266	0.000491847	1310
F3	Female	MSCs	1607	4:13674201-13674300	Hypermethylated	2.28448	0.000286112	1311
F3	Female	MSCs	1608	4:13943501-13943600	Hypermethylated	1.14013	0.000969322	1312
F3	Female	MSCs	1609	4:14282501-14282600	Hypermethylated	4.21092	0.000982503	1313
F3	Female	MSCs	1610	4:15904801-15904900	Hypermethylated	2.89073	0.000224631	1314
F3	Female	MSCs	1611	4:17134401-17134500	Hypermethylated	0.941037	0.000251787	1315
F3	Female	MSCs	1612	4:17134501-17134600	Hypermethylated	0.978711	0.000103677	1315
F3	Female	MSCs	1613	4:17134601-17134700	Hypermethylated	0.823337	0.00044944	1315
F3	Female	MSCs	1614	4:17173201-17173300	Hypermethylated	2.81898	0.000934074	1316
F3	Female	MSCs	1615	4:17173301-17173400	Hypermethylated	3.34921	0.000901735	1316
F3	Female	MSCs	1616	4:17375001-17375100	Hypomethylated	-4.45604	0.000506364	1317
F3	Female	MSCs	1617	4:18017201-18017300	Hypermethylated	2.96058	0.000190456	1318
F3	Female	MSCs	1618	4:18951301-18951400	Hypermethylated	4.21092	0.000982503	1319
F3	Female	MSCs	1619	4:19225001-19225100	Hypomethylated	-2.36501	0.000630051	1320
F3	Female	MSCs	1620	4:19225101-19225200	Hypomethylated	-2.53757	6.10295e-05	1320
F3	Female	MSCs	1621	4:19751501-19751600	Hypermethylated	3.34445	0.000542016	1321
F3	Female	MSCs	1622	4:19941301-19941400	Hypermethylated	4.89669	4.67512e-05	1322
F3	Female	MSCs	1623	4:21096801-21096900	Hypermethylated	4.63649	0.000188904	1323
F3	Female	MSCs	1624	4:21096901-21097000	Hypermethylated	2.73587	0.000759967	1323
F3	Female	MSCs	1625	4:21881001-21881100	Hypermethylated	1.01365	0.000745585	1324
F3	Female	MSCs	1626	4:21907601-21907700	Hypermethylated	3.58364	4.07388e-05	1325
F3	Female	MSCs	1627	4:21907701-21907800	Hypermethylated	3.65533	2.13817e-05	1325
F3	Female	MSCs	1628	4:21907801-21907900	Hypermethylated	3.5837	4.17505e-05	1325
F3	Female	MSCs	1629	4:21975501-21975600	Hypermethylated	3.15941	0.000985076	1326
F3	Female	MSCs	1630	4:22114901-22115000	Hypomethylated	-3.27566	0.000652169	1327
F3	Female	MSCs	1631	4:22780501-22780600	Hypomethylated	-2.83835	0.000407876	1328
F3	Female	MSCs	1632	4:23009101-23009200	Hypomethylated	-4.34264	0.000491847	1329
F3	Female	MSCs	1633	4:24620101-24620200	Hypermethylated	1.7034	0.00069758	1330
F3	Female	MSCs	1634	4:24650401-24650500	Hypomethylated	-1.54226	0.000677751	1331
F3	Female	MSCs	1635	4:25552601-25552700	Hypomethylated	-4.22356	0.000982503	1332
F3	Female	MSCs	1636	4:25725701-25725800	Hypomethylated	-5.00946	0.00097721	1333
F3	Female	MSCs	1637	4:25739201-25739300	Hypomethylated	-4.34263	0.000491847	1334
F3	Female	MSCs	1638	4:25753201-25753300	Hypomethylated	-4.55979	0.000705098	1335
F3	Female	MSCs	1639	4:25775901-25776000	Hypermethylated	2.73572	0.00073721	1336
F3	Female	MSCs	1640	4:30969601-30969700	Hypermethylated	3.25481	0.000524072	1337
F3	Female	MSCs	1641	4:30969701-30969800	Hypermethylated	3.42854	0.000146901	1337
F3	Female	MSCs	1642	4:31365501-31365600	Hypermethylated	4.80925	0.000307894	1338
F3	Female	MSCs	1643	4:31365701-31365800	Hypermethylated	1.56314	0.000367103	1339
F3	Female	MSCs	1644	4:31616601-31616700	Hypermethylated	1.73263	0.00031976	1340
F3	Female	MSCs	1645	4:31734901-31735000	Hypermethylated	2.34101	0.000352403	1341
F3	Female	MSCs	1646	4:32509201-32509300	Hypermethylated	1.31108	0.000339915	1342
F3	Female	MSCs	1647	4:32539201-32539300	Hypermethylated	0.785858	0.000780528	1343
F3	Female	MSCs	1648	4:32865501-32865600	Hypermethylated	1.18355	0.000489744	1344
F3	Female	MSCs	1649	4:32865701-32865800	Hypermethylated	1.37581	0.000127881	1345
F3	Female	MSCs	1650	4:32865801-32865900	Hypermethylated	1.29514	0.000930577	1345
F3	Female	MSCs	1651	4:33189401-33189500	Hypomethylated	-3.00811	0.000856749	1346
F3	Female	MSCs	1652	4:33240601-33240700	Hypomethylated	-3.36536	0.000277878	1347
F3	Female	MSCs	1653	4:34096301-34096400	Hypomethylated	-2.65683	0.000970877	1348
F3	Female	MSCs	1654	4:35316301-35316400	Hypermethylated	1.95577	6.70677e-05	1349
F3	Female	MSCs	1655	4:35377601-35377700	Hypermethylated	1.63254	0.00011893	1350
F3	Female	MSCs	1656	4:35740301-35740400	Hypermethylated	3.25251	0.000826645	1351
F3	Female	MSCs	1657	4:36506101-36506200	Hypomethylated	-4.44423	0.00098946	1352
F3	Female	MSCs	1658	4:39989501-39989600	Hypermethylated	2.42453	0.000886046	1353
F3	Female	MSCs	1659	4:39999501-39999600	Hypermethylated	4.72315	0.000412564	1354
F3	Female	MSCs	1660	4:40016901-40017000	Hypermethylated	1.13497	5.60117e-07	1355
F3	Female	MSCs	1661	4:40017001-40017100	Hypermethylated	1.10269	1.24104e-06	1355
F3	Female	MSCs	1662	4:40017101-40017200	Hypermethylated	0.991347	1.86432e-05	1355
F3	Female	MSCs	1663	4:40017201-40017300	Hypermethylated	1.01225	0.000282178	1355
F3	Female	MSCs	1664	4:40019001-40019100	Hypermethylated	1.94402	0.000511846	1356
F3	Female	MSCs	1665	4:40467701-40467800	Hypomethylated	-4.65095	0.000299645	1357
F3	Female	MSCs	1666	4:40543801-40543900	Hypermethylated	4.21096	0.000982503	1358
F3	Female	MSCs	1667	4:40949601-40949700	Hypomethylated	-3.42044	0.000314645	1359
F3	Female	MSCs	1668	4:41383301-41383400	Hypermethylated	4.54206	0.000123301	1360
F3	Female	MSCs	1669	4:42355701-42355800	Hypermethylated	2.49382	0.000914002	1361
F3	Female	MSCs	1670	4:42821801-42821900	Hypomethylated	-3.18196	5.01904e-05	1362
F3	Female	MSCs	1671	4:43142801-43142900	Hypomethylated	-4.34299	0.00090801	1363
F3	Female	MSCs	1672	4:43387401-43387500	Hypomethylated	-2.17839	0.000666696	1364
F3	Female	MSCs	1673	4:43496201-43496300	Hypomethylated	-2.01817	0.00043668	1365
F3	Female	MSCs	1674	4:43636101-43636200	Hypomethylated	-1.52435	0.000107707	1366
F3	Female	MSCs	1675	4:43765201-43765300	Hypomethylated	-1.35329	0.000759709	1367
F3	Female	MSCs	1676	4:43834301-43834400	Hypermethylated	4.21092	0.000982503	1368
F3	Female	MSCs	1677	4:43889601-43889700	Hypomethylated	-3.27636	0.000577631	1369
F3	Female	MSCs	1678	4:44132401-44132500	Hypermethylated	2.0506	0.000785004	1370
F3	Female	MSCs	1679	4:44132601-44132700	Hypermethylated	4.96771	1.66535e-05	1371
F3	Female	MSCs	1680	4:44503901-44504000	Hypomethylated	-2.76946	0.000573891	1372
F3	Female	MSCs	1681	4:44671801-44671900	Hypomethylated	-1.41148	0.000700482	1373
F3	Female	MSCs	1682	4:44970901-44971000	Hypermethylated	2.63095	0.000608261	1374
F3	Female	MSCs	1683	4:44993001-44993100	Hypomethylated	-3.18045	0.000985076	1375
F3	Female	MSCs	1684	4:45157501-45157600	Hypomethylated	-2.75891	0.000781289	1376
F3	Female	MSCs	1685	4:45265101-45265200	Hypermethylated	4.21092	0.000982503	1377
F3	Female	MSCs	1686	4:45418401-45418500	Hypermethylated	2.73572	0.00073721	1378
F3	Female	MSCs	1687	4:46156101-46156200	Hypermethylated	1.24344	0.000907876	1379
F3	Female	MSCs	1688	4:46569101-46569200	Hypomethylated	-1.97231	0.000895296	1380
F3	Female	MSCs	1689	4:46569201-46569300	Hypomethylated	-2.65389	0.000159539	1380
F3	Female	MSCs	1690	4:46569301-46569400	Hypomethylated	-2.65506	0.000705541	1380
F3	Female	MSCs	1691	4:46583701-46583800	Hypermethylated	4.21096	0.000982503	1381
F3	Female	MSCs	1692	4:46703801-46703900	Hypomethylated	-1.68866	0.000984003	1382
F3	Female	MSCs	1693	4:46901601-46901700	Hypomethylated	-2.91154	0.000953846	1383
F3	Female	MSCs	1694	4:46955001-46955100	Hypermethylated	1.27045	0.000931334	1384
F3	Female	MSCs	1695	4:46969201-46969300	Hypermethylated	1.03713	0.000568575	1385
F3	Female	MSCs	1696	4:47132901-47133000	Hypermethylated	4.4358	0.000804109	1386
F3	Female	MSCs	1697	4:47349401-47349500	Hypermethylated	1.34532	0.000894341	1387
F3	Female	MSCs	1698	4:47395501-47395600	Hypermethylated	2.45811	0.000318842	1388
F3	Female	MSCs	1699	4:47558201-47558300	Hypermethylated	1.939	0.000895052	1389
F3	Female	MSCs	1700	4:47776601-47776700	Hypomethylated	-3.18039	0.000985076	1390
F3	Female	MSCs	1701	4:47919401-47919500	Hypomethylated	-2.10453	0.000726968	1391
F3	Female	MSCs	1702	4:48516801-48516900	Hypomethylated	-4.22355	0.000982503	1392
F3	Female	MSCs	1703	4:48618001-48618100	Hypermethylated	1.59354	3.54466e-05	1393
F3	Female	MSCs	1704	4:48618101-48618200	Hypermethylated	1.56786	1.07396e-05	1393
F3	Female	MSCs	1705	4:48618201-48618300	Hypermethylated	1.66879	2.74341e-05	1393
F3	Female	MSCs	1706	4:48674401-48674500	Hypomethylated	-4.55481	0.000123301	1394
F3	Female	MSCs	1707	4:48861901-48862000	Hypomethylated	-4.4546	0.000491873	1395
F3	Female	MSCs	1708	4:49110001-49110100	Hypomethylated	-4.34265	0.000491847	1396
F3	Female	MSCs	1709	4:49110101-49110200	Hypomethylated	-4.34265	0.000491847	1396
F3	Female	MSCs	1710	4:49264601-49264700	Hypermethylated	1.76747	0.000771027	1397
F3	Female	MSCs	1711	4:49811401-49811500	Hypermethylated	3.09526	5.50384e-05	1398
F3	Female	MSCs	1712	4:49954001-49954100	Hypermethylated	4.72057	0.000432815	1399
F3	Female	MSCs	1713	4:49954101-49954200	Hypermethylated	4.88438	0.000276355	1399
F3	Female	MSCs	1714	4:49954201-49954300	Hypermethylated	2.95805	0.000751855	1399
F3	Female	MSCs	1715	4:50489501-50489600	Hypermethylated	4.32995	0.000497287	1400
F3	Female	MSCs	1716	4:53397001-53397100	Hypermethylated	1.63229	0.000170529	1401
F3	Female	MSCs	1717	4:53399201-53399300	Hypomethylated	-4.45378	0.000468181	1402
F3	Female	MSCs	1718	4:53399301-53399400	Hypomethylated	-4.64997	0.000667227	1402
F3	Female	MSCs	1719	4:53679701-53679800	Hypomethylated	-1.48683	0.000555579	1403
F3	Female	MSCs	1720	4:54149001-54149100	Hypermethylated	0.90324	0.000372738	1404
F3	Female	MSCs	1721	4:54149101-54149200	Hypermethylated	1.06111	0.000144022	1404
F3	Female	MSCs	1722	4:54149201-54149300	Hypermethylated	1.29771	0.000238517	1404
F3	Female	MSCs	1723	4:54205801-54205900	Hypermethylated	4.63743	6.17456e-05	1405
F3	Female	MSCs	1724	4:54267001-54267100	Hypermethylated	4.63744	6.17456e-05	1406
F3	Female	MSCs	1725	4:54267101-54267200	Hypermethylated	4.72694	3.09238e-05	1406
F3	Female	MSCs	1726	4:54267201-54267300	Hypermethylated	4.43991	0.000246249	1406
F3	Female	MSCs	1727	4:55040001-55040100	Hypermethylated	1.32728	0.000759709	1407
F3	Female	MSCs	1728	4:55332301-55332400	Hypomethylated	-1.3052	0.000210641	1408
F3	Female	MSCs	1729	4:55683301-55683400	Hypomethylated	-4.82369	0.000256181	1409
F3	Female	MSCs	1730	4:55880901-55881000	Hypomethylated	-4.22356	0.000982503	1410
F3	Female	MSCs	1731	4:56037901-56038000	Hypomethylated	-1.6642	0.000710177	1411
F3	Female	MSCs	1732	4:56415101-56415200	Hypomethylated	-3.45056	0.00022612	1412
F3	Female	MSCs	1733	4:56415201-56415300	Hypomethylated	-2.98899	0.00042565	1412
F3	Female	MSCs	1734	4:56743901-56744000	Hypermethylated	0.702347	0.000583935	1413
F3	Female	MSCs	1735	4:56744001-56744100	Hypermethylated	0.653717	0.000862125	1413
F3	Female	MSCs	1736	4:56822701-56822800	Hypermethylated	1.10902	6.5624e-05	1414
F3	Female	MSCs	1737	4:56822801-56822900	Hypermethylated	1.17872	0.000666957	1414
F3	Female	MSCs	1738	4:56886201-56886300	Hypomethylated	-1.74302	0.000493212	1415
F3	Female	MSCs	1739	4:56964201-56964300	Hypermethylated	1.39212	0.000102412	1416
F3	Female	MSCs	1740	4:57021401-57021500	Hypermethylated	4.32996	0.000491847	1417
F3	Female	MSCs	1741	4:57038101-57038200	Hypermethylated	0.924135	0.000605172	1418
F3	Female	MSCs	1742	4:57038201-57038300	Hypermethylated	1.10734	8.3224e-05	1418
F3	Female	MSCs	1743	4:57379501-57379600	Hypomethylated	-4.22353	0.000982503	1419
F3	Female	MSCs	1744	4:58532701-58532800	Hypomethylated	-2.75878	0.00073721	1420
F3	Female	MSCs	1745	4:58549401-58549500	Hypomethylated	-4.34264	0.000491847	1421
F3	Female	MSCs	1746	4:58675701-58675800	Hypomethylated	-4.74007	0.000724799	1422
F3	Female	MSCs	1747	4:58675801-58675900	Hypomethylated	-4.82399	0.000614856	1422
F3	Female	MSCs	1748	4:59002701-59002800	Hypomethylated	-1.49162	0.000999309	1423
F3	Female	MSCs	1749	4:60383801-60383900	Hypermethylated	0.666354	0.000298843	1424
F3	Female	MSCs	1750	4:60611201-60611300	Hypomethylated	-1.99235	0.000774249	1425
F3	Female	MSCs	1751	4:61271301-61271400	Hypermethylated	0.609685	0.000562299	1426
F3	Female	MSCs	1752	4:61320001-61320100	Hypomethylated	-2.91232	0.000960611	1427
F3	Female	MSCs	1753	4:61805701-61805800	Hypomethylated	-2.84202	0.000573266	1428
F3	Female	MSCs	1754	4:62014401-62014500	Hypermethylated	4.32996	0.000491847	1429
F3	Female	MSCs	1755	4:62238001-62238100	Hypomethylated	-4.45378	0.000468181	1430
F3	Female	MSCs	1756	4:62423001-62423100	Hypomethylated	-2.83347	3.03016e-05	1431
F3	Female	MSCs	1757	4:62645801-62645900	Hypomethylated	-2.02357	0.000716779	1432
F3	Female	MSCs	1758	4:63097201-63097300	Hypomethylated	-2.91232	0.000962311	1433
F3	Female	MSCs	1759	4:63170601-63170700	Hypermethylated	0.962395	0.000587552	1434
F3	Female	MSCs	1760	4:63214201-63214300	Hypomethylated	-2.88129	0.000622801	1435
F3	Female	MSCs	1761	4:63529701-63529800	Hypomethylated	-3.53346	0.000293235	1436
F3	Female	MSCs	1762	4:63529801-63529900	Hypomethylated	-3.27594	0.000541832	1436
F3	Female	MSCs	1763	4:63973901-63974000	Hypermethylated	2.73528	0.000871885	1437
F3	Female	MSCs	1764	4:63974001-63974100	Hypermethylated	3.42854	0.000146901	1437
F3	Female	MSCs	1765	4:64043601-64043700	Hypermethylated	1.46826	0.000320381	1438
F3	Female	MSCs	1766	4:64153601-64153700	Hypermethylated	3.25484	0.000524072	1439
F3	Female	MSCs	1767	4:64153701-64153800	Hypermethylated	4.32996	0.000491847	1439
F3	Female	MSCs	1768	4:64293001-64293100	Hypermethylated	4.32997	0.000491847	1440
F3	Female	MSCs	1769	4:64429901-64430000	Hypomethylated	-3.68463	0.00027008	1441
F3	Female	MSCs	1770	4:64430001-64430100	Hypomethylated	-3.41904	0.000137973	1441
F3	Female	MSCs	1771	4:64430101-64430200	Hypomethylated	-2.84116	0.000600963	1441
F3	Female	MSCs	1772	4:64647701-64647800	Hypermethylated	4.6446	0.00030419	1442
F3	Female	MSCs	1773	4:68897301-68897400	Hypermethylated	3.15948	0.000985076	1443
F3	Female	MSCs	1774	4:68897401-68897500	Hypermethylated	4.33026	0.000534212	1443
F3	Female	MSCs	1775	4:70280901-70281000	Hypermethylated	3.34299	0.000457723	1444
F3	Female	MSCs	1776	4:70452401-70452500	Hypermethylated	3.34383	0.00084235	1445
F3	Female	MSCs	1777	4:70589501-70589600	Hypermethylated	4.32994	0.000491847	1446
F3	Female	MSCs	1778	4:70796201-70796300	Hypermethylated	4.43892	0.000800456	1447
F3	Female	MSCs	1779	4:70796301-70796400	Hypermethylated	3.58362	4.07388e-05	1447
F3	Female	MSCs	1780	4:70796401-70796500	Hypermethylated	2.62981	0.000191774	1447
F3	Female	MSCs	1781	4:70806401-70806500	Hypermethylated	4.44105	0.000881075	1448
F3	Female	MSCs	1782	4:70806501-70806600	Hypermethylated	3.43165	0.000751498	1448
F3	Female	MSCs	1783	4:70806601-70806700	Hypermethylated	3.03123	0.000134505	1448
F3	Female	MSCs	1784	4:70806701-70806800	Hypermethylated	2.89137	0.000363968	1448
F3	Female	MSCs	1785	4:71469501-71469600	Hypomethylated	-2.91388	0.000265062	1449
F3	Female	MSCs	1786	4:71637101-71637200	Hypermethylated	2.56514	0.000529874	1450
F3	Female	MSCs	1787	4:73636401-73636500	Hypermethylated	1.4963	0.000576532	1451
F3	Female	MSCs	1788	4:73636501-73636600	Hypermethylated	1.37884	0.00060818	1451
F3	Female	MSCs	1789	4:73685001-73685100	Hypermethylated	1.18139	0.000994503	1452
F3	Female	MSCs	1790	4:73685101-73685200	Hypermethylated	1.04888	0.000421499	1452
F3	Female	MSCs	1791	4:73685201-73685300	Hypermethylated	0.839145	0.000648093	1452
F3	Female	MSCs	1792	4:73801801-73801900	Hypermethylated	2.88884	0.00067294	1453
F3	Female	MSCs	1793	4:73904901-73905000	Hypermethylated	4.32997	0.000491847	1454
F3	Female	MSCs	1794	4:73914001-73914100	Hypomethylated	-1.86984	0.000839256	1455
F3	Female	MSCs	1795	4:73914101-73914200	Hypomethylated	-2.06689	0.000494643	1455
F3	Female	MSCs	1796	4:74196701-74196800	Hypermethylated	3.25533	0.000941215	1456
F3	Female	MSCs	1797	4:75038001-75038100	Hypermethylated	1.32102	0.000689084	1457
F3	Female	MSCs	1798	4:75038101-75038200	Hypermethylated	1.43722	0.000233971	1457
F3	Female	MSCs	1799	4:75038301-75038400	Hypermethylated	1.40522	0.000413157	1458
F3	Female	MSCs	1800	4:75054701-75054800	Hypomethylated	-4.45259	0.000312808	1459
F3	Female	MSCs	1801	4:75973001-75973100	Hypermethylated	2.56728	0.000616399	1460
F3	Female	MSCs	1802	4:75973101-75973200	Hypermethylated	3.58567	7.90909e-05	1460
F3	Female	MSCs	1803	4:76329001-76329100	Hypomethylated	-3.45021	0.000459968	1461
F3	Female	MSCs	1804	4:77746301-77746400	Hypermethylated	3.42419	0.000707571	1462
F3	Female	MSCs	1805	4:79807401-79807500	Hypermethylated	1.81465	0.000885949	1463
F3	Female	MSCs	1806	4:80003101-80003200	Hypomethylated	-2.40541	0.000138482	1464
F3	Female	MSCs	1807	4:81146801-81146900	Hypermethylated	3.15946	0.000985076	1465
F3	Female	MSCs	1808	4:81169301-81169400	Hypomethylated	-2.71998	0.000597031	1466
F3	Female	MSCs	1809	4:81450401-81450500	Hypomethylated	-3.18043	0.000985076	1467
F3	Female	MSCs	1810	4:81920501-81920600	Hypermethylated	4.73445	0.000435677	1468
F3	Female	MSCs	1811	4:81920601-81920700	Hypermethylated	4.64599	0.00088726	1468
F3	Female	MSCs	1812	4:82816301-82816400	Hypomethylated	-2.48425	0.000191937	1469
F3	Female	MSCs	1813	4:82876101-82876200	Hypomethylated	-1.96414	0.000895052	1470
F3	Female	MSCs	1814	4:82951801-82951900	Hypermethylated	1.99424	0.000546644	1471
F3	Female	MSCs	1815	4:82952001-82952100	Hypermethylated	1.99376	0.000303811	1472
F3	Female	MSCs	1816	4:84293301-84293400	Hypermethylated	0.963723	0.000331339	1473
F3	Female	MSCs	1817	4:84293401-84293500	Hypermethylated	0.995787	0.000650101	1473
F3	Female	MSCs	1818	4:84608601-84608700	Hypermethylated	4.21095	0.000982503	1474
F3	Female	MSCs	1819	4:84619901-84620000	Hypermethylated	1.56144	0.000934223	1475
F3	Female	MSCs	1820	4:85282701-85282800	Hypomethylated	-1.37572	0.000669845	1476
F3	Female	MSCs	1821	4:86743101-86743200	Hypomethylated	-1.23297	0.00067587	1477
F3	Female	MSCs	1822	4:86825001-86825100	Hypermethylated	1.6325	0.00011893	1478
F3	Female	MSCs	1823	4:86825101-86825200	Hypermethylated	1.6218	2.31859e-05	1478
F3	Female	MSCs	1824	4:87142701-87142800	Hypermethylated	1.02941	0.000509921	1479
F3	Female	MSCs	1825	4:87380101-87380200	Hypermethylated	3.43482	0.000665368	1480
F3	Female	MSCs	1826	4:87506301-87506400	Hypomethylated	-4.34263	0.000491847	1481
F3	Female	MSCs	1827	4:88511801-88511900	Hypermethylated	2.892	0.000387825	1482
F3	Female	MSCs	1828	4:88584301-88584400	Hypermethylated	0.90498	0.000338096	1483
F3	Female	MSCs	1829	4:88613001-88613100	Hypermethylated	2.81567	0.000819941	1484
F3	Female	MSCs	1830	4:88958901-88959000	Hypermethylated	3.34499	0.000834422	1485
F3	Female	MSCs	1831	4:89019601-89019700	Hypomethylated	-3.18076	6.13807e-05	1486
F3	Female	MSCs	1832	4:89114901-89115000	Hypermethylated	4.32995	0.000491847	1487
F3	Female	MSCs	1833	4:89265801-89265900	Hypomethylated	-2.64932	0.000372493	1488
F3	Female	MSCs	1834	4:89316701-89316800	Hypermethylated	1.94972	0.000139543	1489
F3	Female	MSCs	1835	4:90238401-90238500	Hypermethylated	2.96262	0.000257	1490
F3	Female	MSCs	1836	4:93557501-93557600	Hypermethylated	3.25487	0.000524072	1491
F3	Female	MSCs	1837	4:93985501-93985600	Hypomethylated	-4.22357	0.000982503	1492
F3	Female	MSCs	1838	4:94992801-94992900	Hypomethylated	-4.45265	0.000246249	1493
F3	Female	MSCs	1839	4:95163001-95163100	Hypomethylated	-4.98859	0.000691715	1494
F3	Female	MSCs	1840	4:95587801-95587900	Hypermethylated	2.2293	0.000913901	1495
F3	Female	MSCs	1841	4:97247201-97247300	Hypomethylated	-4.22354	0.000982503	1496
F3	Female	MSCs	1842	4:98255301-98255400	Hypermethylated	1.38207	0.000682461	1497
F3	Female	MSCs	1843	4:98286501-98286600	Hypermethylated	1.56563	0.000688453	1498
F3	Female	MSCs	1844	4:98827401-98827500	Hypomethylated	-2.25213	0.000635569	1499
F3	Female	MSCs	1845	4:99271201-99271300	Hypermethylated	4.21092	0.000982503	1500
F3	Female	MSCs	1846	4:99344101-99344200	Hypermethylated	0.717121	0.000848926	1501
F3	Female	MSCs	1847	4:99681901-99682000	Hypomethylated	-4.7532	0.000547601	1502
F3	Female	MSCs	1848	4:99789801-99789900	Hypermethylated	1.42497	0.000830228	1503
F3	Female	MSCs	1849	4:99789901-99790000	Hypermethylated	1.49029	0.000642587	1503
F3	Female	MSCs	1850	4:100638901-100639000	Hypermethylated	3.0901	0.000181693	1504
F3	Female	MSCs	1851	4:100765001-100765100	Hypermethylated	3.34431	0.000277878	1505
F3	Female	MSCs	1852	4:101146101-101146200	Hypermethylated	3.65359	7.72177e-05	1506
F3	Female	MSCs	1853	4:101396701-101396800	Hypomethylated	-2.29113	0.000891209	1507
F3	Female	MSCs	1854	4:101490601-101490700	Hypomethylated	-2.71612	0.000211833	1508
F3	Female	MSCs	1855	4:102013701-102013800	Hypomethylated	-3.44969	0.000248525	1509
F3	Female	MSCs	1856	4:102013801-102013900	Hypomethylated	-3.52902	0.000240504	1509
F3	Female	MSCs	1857	4:102053601-102053700	Hypomethylated	-2.42577	0.000326257	1510
F3	Female	MSCs	1858	4:102416201-102416300	Hypermethylated	4.21093	0.000982503	1511
F3	Female	MSCs	1859	4:102866601-102866700	Hypomethylated	-2.36804	0.000630744	1512
F3	Female	MSCs	1860	4:104281401-104281500	Hypomethylated	-3.19282	0.00083639	1513
F3	Female	MSCs	1861	4:104652501-104652600	Hypermethylated	3.15947	0.000985076	1514
F3	Female	MSCs	1862	4:105033901-105034000	Hypermethylated	4.32997	0.000491847	1515
F3	Female	MSCs	1863	4:105523401-105523500	Hypermethylated	2.81635	0.000818378	1516
F3	Female	MSCs	1864	4:106093201-106093300	Hypermethylated	3.65533	2.13817e-05	1517
F3	Female	MSCs	1865	4:106331601-106331700	Hypomethylated	-4.55486	0.000123301	1518
F3	Female	MSCs	1866	4:106471801-106471900	Hypomethylated	-4.9849	0.00043528	1519
F3	Female	MSCs	1867	4:107006301-107006400	Hypomethylated	-4.82044	0.00092027	1520
F3	Female	MSCs	1868	4:107389101-107389200	Hypermethylated	2.56345	0.000517688	1521
F3	Female	MSCs	1869	4:107435201-107435300	Hypomethylated	-2.58965	0.000468314	1522
F3	Female	MSCs	1870	4:107443701-107443800	Hypomethylated	-0.75277	0.000879339	1523
F3	Female	MSCs	1871	4:107716601-107716700	Hypermethylated	1.49044	0.000642587	1524
F3	Female	MSCs	1872	4:107787801-107787900	Hypomethylated	-4.00099	0.000670876	1525
F3	Female	MSCs	1873	4:107787901-107788000	Hypomethylated	-4.74007	0.000724799	1525
F3	Female	MSCs	1874	4:108658101-108658200	Hypermethylated	2.33486	6.80867e-05	1526
F3	Female	MSCs	1875	4:108658201-108658300	Hypermethylated	2.14821	0.000120204	1526
F3	Female	MSCs	1876	4:109435401-109435500	Hypermethylated	1.99545	0.000793995	1527
F3	Female	MSCs	1877	4:110068501-110068600	Hypermethylated	2.73569	0.00073721	1528
F3	Female	MSCs	1878	4:110175901-110176000	Hypermethylated	3.34477	0.000554792	1529
F3	Female	MSCs	1879	4:110176001-110176100	Hypermethylated	2.80977	6.73292e-05	1529
F3	Female	MSCs	1880	4:110767001-110767100	Hypermethylated	1.42124	0.000408016	1530
F3	Female	MSCs	1881	4:110767101-110767200	Hypermethylated	1.21884	0.000107964	1530
F3	Female	MSCs	1882	4:111331001-111331100	Hypermethylated	1.84454	0.000839256	1531
F3	Female	MSCs	1883	4:111331101-111331200	Hypermethylated	2.09855	0.000218707	1531
F3	Female	MSCs	1884	4:111798701-111798800	Hypermethylated	1.5237	0.000740135	1532
F3	Female	MSCs	1885	4:111805901-111806000	Hypermethylated	4.32995	0.000491847	1533
F3	Female	MSCs	1886	4:111877201-111877300	Hypermethylated	2.75206	5.03985e-05	1534
F3	Female	MSCs	1887	4:112285001-112285100	Hypermethylated	2.42465	0.000867049	1535
F3	Female	MSCs	1888	4:112470701-112470800	Hypermethylated	1.68054	0.000431375	1536
F3	Female	MSCs	1889	4:112555201-112555300	Hypermethylated	4.32995	0.000497288	1537
F3	Female	MSCs	1890	4:112569301-112569400	Hypermethylated	4.32997	0.000491847	1538
F3	Female	MSCs	1891	4:114039901-114040000	Hypermethylated	1.27959	0.000934788	1539
F3	Female	MSCs	1892	4:114375701-114375800	Hypermethylated	1.42497	0.000830228	1540
F3	Female	MSCs	1893	4:114891501-114891600	Hypomethylated	-2.71142	0.000549201	1541
F3	Female	MSCs	1894	4:114917401-114917500	Hypomethylated	-3.8902	0.000551453	1542
F3	Female	MSCs	1895	4:114977201-114977300	Hypermethylated	2.8841	0.000989352	1543
F3	Female	MSCs	1896	4:115192501-115192600	Hypomethylated	-4.34264	0.000491847	1544
F3	Female	MSCs	1897	4:115277201-115277300	Hypermethylated	2.88852	0.000729473	1545
F3	Female	MSCs	1898	4:115443601-115443700	Hypomethylated	-1.18726	0.000432137	1546
F3	Female	MSCs	1899	4:115443701-115443800	Hypomethylated	-1.37438	0.000354688	1546
F3	Female	MSCs	1900	4:115740901-115741000	Hypermethylated	2.21297	0.000924575	1547
F3	Female	MSCs	1901	4:116160601-116160700	Hypomethylated	-2.54413	0.000583648	1548
F3	Female	MSCs	1902	4:116160701-116160800	Hypomethylated	-2.36432	0.0009857	1548
F3	Female	MSCs	1903	4:116604701-116604800	Hypermethylated	4.32994	0.000491847	1549
F3	Female	MSCs	1904	4:116634701-116634800	Hypomethylated	-2.48818	0.000725917	1550
F3	Female	MSCs	1905	4:117048101-117048200	Hypermethylated	4.21092	0.000982503	1551
F3	Female	MSCs	1906	4:117348801-117348900	Hypermethylated	1.43282	0.000866592	1552
F3	Female	MSCs	1907	4:117572301-117572400	Hypermethylated	1.39044	0.000352584	1553
F3	Female	MSCs	1908	4:117572401-117572500	Hypermethylated	1.26597	0.000789441	1553
F3	Female	MSCs	1909	4:117572501-117572600	Hypermethylated	1.60031	0.000317321	1553
F3	Female	MSCs	1910	4:117922301-117922400	Hypomethylated	-2.0075	0.000990981	1554
F3	Female	MSCs	1911	4:118072001-118072100	Hypomethylated	-1.00056	0.00082399	1555
F3	Female	MSCs	1912	4:118140901-118141000	Hypomethylated	-1.07377	0.000232655	1556
F3	Female	MSCs	1913	4:118620201-118620300	Hypermethylated	3.25439	0.00060678	1557
F3	Female	MSCs	1914	4:119171501-119171600	Hypermethylated	1.93903	0.000895052	1558
F3	Female	MSCs	1915	4:119514201-119514300	Hypermethylated	4.32994	0.000491847	1559
F3	Female	MSCs	1916	4:120405001-120405100	Hypomethylated	-2.25888	0.000604784	1560
F3	Female	MSCs	1917	4:120447401-120447500	Hypermethylated	2.21294	0.000924575	1561
F3	Female	MSCs	1918	4:120835701-120835800	Hypomethylated	-4.65183	0.000399566	1562
F3	Female	MSCs	1919	4:121032601-121032700	Hypomethylated	-1.67544	1.85589e-05	1563
F3	Female	MSCs	1920	4:121032701-121032800	Hypomethylated	-1.1203	0.000302665	1563
F3	Female	MSCs	1921	4:121598301-121598400	Hypomethylated	-2.52034	0.000495778	1564
F3	Female	MSCs	1922	4:122312301-122312400	Hypomethylated	-2.83909	0.000292182	1565
F3	Female	MSCs	1923	4:122312401-122312500	Hypomethylated	-2.55784	0.000379572	1565
F3	Female	MSCs	1924	4:122312501-122312600	Hypomethylated	-2.36638	0.000795272	1565
F3	Female	MSCs	1925	4:122898001-122898100	Hypomethylated	-1.81748	0.000441181	1566
F3	Female	MSCs	1926	4:123776201-123776300	Hypermethylated	1.45246	0.000966144	1567
F3	Female	MSCs	1927	4:123907501-123907600	Hypermethylated	4.21093	0.000982503	1568
F3	Female	MSCs	1928	4:124350801-124350900	Hypomethylated	-2.17714	0.000353887	1569
F3	Female	MSCs	1929	4:124530601-124530700	Hypermethylated	1.04937	0.000786655	1570
F3	Female	MSCs	1930	4:124658701-124658800	Hypomethylated	-2.36176	0.000282251	1571
F3	Female	MSCs	1931	4:124829901-124830000	Hypermethylated	1.87437	0.000332812	1572
F3	Female	MSCs	1932	4:125450801-125450900	Hypermethylated	1.65831	0.000308743	1573
F3	Female	MSCs	1933	4:125450901-125451000	Hypermethylated	1.73792	0.000623181	1573
F3	Female	MSCs	1934	4:125524101-125524200	Hypomethylated	-3.36541	0.000277878	1574
F3	Female	MSCs	1935	4:125588901-125589000	Hypomethylated	-3.18046	0.000985076	1575
F3	Female	MSCs	1936	4:125806101-125806200	Hypomethylated	-1.51471	0.000514811	1576
F3	Female	MSCs	1937	4:125806201-125806300	Hypomethylated	-1.44903	0.000970931	1576
F3	Female	MSCs	1938	4:125915501-125915600	Hypomethylated	-2.91389	0.000224631	1577
F3	Female	MSCs	1939	4:126241801-126241900	Hypomethylated	-1.24305	0.000482338	1578
F3	Female	MSCs	1940	4:126294001-126294100	Hypermethylated	1.86031	0.000722375	1579
F3	Female	MSCs	1941	4:126352301-126352400	Hypermethylated	4.21095	0.000982503	1580
F3	Female	MSCs	1942	4:126725101-126725200	Hypomethylated	-1.74548	0.000191946	1581
F3	Female	MSCs	1943	4:127220401-127220500	Hypomethylated	-5.32263	0.000190776	1582
F3	Female	MSCs	1944	4:127313501-127313600	Hypomethylated	-4.65155	9.32595e-05	1583
F3	Female	MSCs	1945	4:127493801-127493900	Hypermethylated	1.27729	0.000403789	1584
F3	Female	MSCs	1946	4:127575901-127576000	Hypermethylated	2.49633	0.000495778	1585
F3	Female	MSCs	1947	4:127585101-127585200	Hypermethylated	1.67502	0.000611688	1586
F3	Female	MSCs	1948	4:127681001-127681100	Hypermethylated	2.69212	9.87014e-05	1587
F3	Female	MSCs	1949	4:127690301-127690400	Hypermethylated	1.90671	0.000187913	1588
F3	Female	MSCs	1950	4:127863301-127863400	Hypermethylated	1.46103	0.000555579	1589
F3	Female	MSCs	1951	4:128073101-128073200	Hypermethylated	3.25485	0.000524072	1590
F3	Female	MSCs	1952	4:128257901-128258000	Hypermethylated	3.09596	8.3461e-05	1591
F3	Female	MSCs	1953	4:129919801-129919900	Hypomethylated	-1.52765	0.000761556	1592
F3	Female	MSCs	1954	4:129966001-129966100	Hypermethylated	2.51282	6.50405e-05	1593
F3	Female	MSCs	1955	4:130024801-130024900	Hypomethylated	-3.34123	0.000933412	1594
F3	Female	MSCs	1956	4:130386601-130386700	Hypermethylated	1.29602	0.000546288	1595
F3	Female	MSCs	1957	4:130650701-130650800	Hypermethylated	3.6556	5.70501e-05	1596
F3	Female	MSCs	1958	4:130793001-130793100	Hypomethylated	-2.06255	0.000184579	1597
F3	Female	MSCs	1959	4:132048401-132048500	Hypomethylated	-1.90386	0.000607008	1598
F3	Female	MSCs	1960	4:132396401-132396500	Hypermethylated	1.49723	0.000100152	1599
F3	Female	MSCs	1961	4:132396501-132396600	Hypermethylated	1.21607	0.000948916	1599
F3	Female	MSCs	1962	4:132537301-132537400	Hypomethylated	-1.5907	0.000309473	1600
F3	Female	MSCs	1963	4:132537401-132537500	Hypomethylated	-3.04783	6.80361e-05	1600
F3	Female	MSCs	1964	4:133211101-133211200	Hypomethylated	-0.558187	0.000859431	1601
F3	Female	MSCs	1965	4:133487301-133487400	Hypomethylated	-1.65834	0.00053112	1602
F3	Female	MSCs	1966	4:133600801-133600900	Hypomethylated	-1.42893	0.000534294	1603
F3	Female	MSCs	1967	4:133715501-133715600	Hypermethylated	2.96445	0.000688638	1604
F3	Female	MSCs	1968	4:133715601-133715700	Hypermethylated	2.96445	0.000688637	1604
F3	Female	MSCs	1969	4:134640401-134640500	Hypermethylated	0.815732	0.00057273	1605
F3	Female	MSCs	1970	4:134753601-134753700	Hypomethylated	-1.17173	0.000946683	1606
F3	Female	MSCs	1971	4:134882701-134882800	Hypermethylated	0.940731	0.000860916	1607
F3	Female	MSCs	1972	4:135383001-135383100	Hypermethylated	1.12559	0.000747513	1608
F3	Female	MSCs	1973	4:135441301-135441400	Hypomethylated	-1.17691	0.000672028	1609
F3	Female	MSCs	1974	4:135664901-135665000	Hypermethylated	2.21288	0.000924575	1610
F3	Female	MSCs	1975	4:135800001-135800100	Hypermethylated	1.425	0.000830228	1611
F3	Female	MSCs	1976	4:135850701-135850800	Hypomethylated	-1.35943	0.000160914	1612
F3	Female	MSCs	1977	4:136235001-136235100	Hypomethylated	-1.97827	0.000547702	1613
F3	Female	MSCs	1978	4:136414301-136414400	Hypermethylated	1.42992	0.000303685	1614
F3	Female	MSCs	1979	4:136414401-136414500	Hypermethylated	1.6028	0.000552616	1614
F3	Female	MSCs	1980	4:137472301-137472400	Hypomethylated	-2.01931	0.000197495	1615
F3	Female	MSCs	1981	4:137539701-137539800	Hypermethylated	1.69448	0.000237489	1616
F3	Female	MSCs	1982	4:137544801-137544900	Hypomethylated	-1.02044	0.000544895	1617
F3	Female	MSCs	1983	4:137601201-137601300	Hypomethylated	-1.17341	0.000457152	1618
F3	Female	MSCs	1984	4:137601401-137601500	Hypomethylated	-1.38815	0.000184809	1619
F3	Female	MSCs	1985	4:137721801-137721900	Hypomethylated	-0.666319	0.000801286	1620
F3	Female	MSCs	1986	4:137721901-137722000	Hypomethylated	-1.17087	4.83e-07	1620
F3	Female	MSCs	1987	4:138294701-138294800	Hypomethylated	-1.97341	0.000708649	1621
F3	Female	MSCs	1988	4:138313601-138313700	Hypomethylated	-2.40374	5.92295e-05	1622
F3	Female	MSCs	1989	4:138552001-138552100	Hypomethylated	-2.14172	0.00034985	1623
F3	Female	MSCs	1990	4:139146101-139146200	Hypomethylated	-2.91636	0.000992446	1624
F3	Female	MSCs	1991	4:139200801-139200900	Hypomethylated	-3.52727	0.000494544	1625
F3	Female	MSCs	1992	4:139218501-139218600	Hypomethylated	-4.34264	0.000491847	1626
F3	Female	MSCs	1993	4:139439501-139439600	Hypermethylated	1.33647	0.000888149	1627
F3	Female	MSCs	1994	4:139575701-139575800	Hypomethylated	-2.2436	0.000568984	1628
F3	Female	MSCs	1995	4:139853101-139853200	Hypomethylated	-2.01935	0.000546644	1629
F3	Female	MSCs	1996	4:140192401-140192500	Hypermethylated	0.994392	0.000789509	1630
[truncated: 55,428 more rows]
