# Supplementary material for: Transgenerational Self-Reconstruction of Disrupted Chromatin Organization After Exposure To An Environmental Stressor in Mice
Source: Sci Rep. 2019 Sep 10;9:13057. doi: 10.1038/s41598-019-49440-2 (PMC6736928; doi:10.1038/s41598-019-49440-2)
Supplement: Supplementary file 4 — Supplementary Table S3 [file 41598_2019_49440_MOESM4_ESM.xlsx]

## Sheet: Table S3
Supplementary Table S3. Recurrent TBT-dependent DNA methylome variation for F3 and F4, female and male mesenchymal stem cells, and F4 male gonadal white adipose tissue and liver.
ABBREVIATIONS: DMR: differentially methylated region, DMSO: dimethyl sulfoxide, gWAT: gonadal white adipose tissue, MBD-seq: methyl-CpG binding domain deep sequencing, MSCs: mesenchymal stem cells, rDMR: recurrent differentially methylated region, TBT: tributyltin
DATA DESCRIPTION: DMRs represent 100-bp consecutive, non-overlapping genomic windows showing significant variation in MBD-seq read coverage for tissues from animals ancestrally exposed to TBT or DMSO (control) identified using MEDIPS package and p = 0.001 as significance threshold. Hypermethylated DMRs represent cases for which MBD-seq read coverage is significantly higher in TBT than in control …
		rDMRs [fraction]
		F3 Female MSCs	F3 Male MSCs	F4 Female MSCs	F4 Male MSCs	F4 Male gWAT	F4 Male Liver
rDMRs [N]	F3 Female MSCs		0.000199124	0.000306396	0.000348493	0.00022829	0.000213751
	F3 Male MSCs	1		0	0.000442087	0.000187547	0.000246063
	F4 Female MSCs	1	0		0.00036527	0.000280706	0.000206637
	F4 Male MSCs	2	1	3		0.000172622	0.000130676
	F4 Male gWAT	1	3	7	1		0.00140259
	F4 Male Liver	0	0	1	2	25
