# Supplementary material for: Transgenerational Self-Reconstruction of Disrupted Chromatin Organization After Exposure To An Environmental Stressor in Mice
Source: Sci Rep. 2019 Sep 10;9:13057. doi: 10.1038/s41598-019-49440-2 (PMC6736928; doi:10.1038/s41598-019-49440-2)
Supplement: Supplementary file 5 — Supplementary Table S4 [file 41598_2019_49440_MOESM5_ESM.xlsx]

## Sheet: Table S4
Supplementary Table S4. Distribution of TBT-dependent DNA methylome variation with regard to AT- and GC-enriched genomic regions for F3 and F4, female and male mesenchymal stem cells, and F4 male gonadal white adipose tissue and liver.
ABBREVIATIONS: DMR: differentially methylated region, DMSO: dimethyl sulfoxide, GRCm38: Genome Reference Consortium Mouse build 38, gWAT: gonadal white adipose tissue, isoDMB: iso-differentially methylated block, MBD-seq: methyl-CpG binding domain deep sequencing, MSCs: mesenchymal stem cells, N: number of elements, TBT: tributyltin
DATA DESCRIPTION: DMRs represent 100-bp consecutive, non-overlapping genomic windows showing significant variation in MBD-seq read coverage for tissues from animals ancestrally exposed to TBT or DMSO (control) identified using MEDIPS package and p = 0.001 as significance threshold. Hypermethylated DMRs represent cases for which MBD-seq read coverage is significantly higher in TBT than in control …
STATISTICAL METHOD DESCRIPTION: For each tissue and isochore type, hyper-/hypomethylated DMR ratios were calculated as (u/d)/(U/D), where u and d represent the number of hypermethylated and hypomethylated DMRs overlapping isochores of each type, respectively, and U and D represent the number of hypermethylated and hypomethylated DMRs overlapping any isochore, respectively. For each disease/trait …
					N			DMR-isochore distribution							Statistical significance
Generation	Sex	Tissue	DMR measure	Isochore type	Hypermethylated DMRs	Hypomethylated DMRs	Both directions of change DMRs	Observed [log]	Minimum expected [log]	5th percentile expected [log]	95th percentile expected [log]	Maximum expected [log]	Observed/5th percentile expected [log]	Observed/95th percentile expected [log]	pupper value	plower value
F3	Female	MSCs	Hyper-/Hypomethylated DMR ratio	L1	261	85	346	0.340269	-0.264712	-0.10674	0.106832	0.255204	0.447009	0.233437	0	1
F3	Female	MSCs	Hyper-/Hypomethylated DMR ratio	L2	1638	803	2441	0.162646	-0.0685807	-0.0295258	0.0307117	0.0765691	0.192172	0.131935	0	1
F3	Female	MSCs	Hyper-/Hypomethylated DMR ratio	H1	1761	1178	2939	0.0276619	-0.0590594	-0.0276619	0.0275643	0.0602009	0.0553239	9.76519e-05	0.0496	0.9504
F3	Female	MSCs	Hyper-/Hypomethylated DMR ratio	H2	760	1063	1823	-0.292672	-0.0808926	-0.0385161	0.0386061	0.108159	-0.254156	-0.331278	1	0
F3	Female	MSCs	Hyper-/Hypomethylated DMR ratio	H3	11	30	41	-0.582681	-0.401127	-0.172759	0.178446	0.455108	-0.409921	-0.761127	1	0
F3	Male	MSCs	Hyper-/Hypomethylated DMR ratio	L1	15	54	69	-0.228528	-0.697531	-0.228595	0.195887	0.427159	6.68197e-05	-0.424415	0.95	0.0521
F3	Male	MSCs	Hyper-/Hypomethylated DMR ratio	L2	173	372	545	-0.00472203	-0.143985	-0.05988	0.0570705	0.128391	0.055158	-0.0617925	0.5563	0.4437
F3	Male	MSCs	Hyper-/Hypomethylated DMR ratio	H1	275	495	770	0.0725023	-0.125374	-0.0550807	0.0536936	0.131334	0.127583	0.0188087	0.0116	0.9887
F3	Male	MSCs	Hyper-/Hypomethylated DMR ratio	H2	147	366	513	-0.0683889	-0.203704	-0.0754819	0.0719541	0.164396	0.00709292	-0.140343	0.931	0.069
F3	Male	MSCs	Hyper-/Hypomethylated DMR ratio	H3	4	19	23	-0.348919	--	-0.399224	0.327775	0.780072	0.0503051	-0.676694	0.931	0.0727
F4	Female	MSCs	Hyper-/Hypomethylated DMR ratio	L1	905	443	1348	0.0598595	-0.18864	-0.0756561	0.0764324	0.190661	0.135516	-0.0165729	0.1006	0.8994
F4	Female	MSCs	Hyper-/Hypomethylated DMR ratio	L2	5092	2137	7229	0.126699	-0.0451024	-0.0214987	0.0213106	0.049082	0.148197	0.105388	0	1
F4	Female	MSCs	Hyper-/Hypomethylated DMR ratio	H1	3424	2270	5694	-0.0718774	-0.0471276	-0.0198288	0.019716	0.0509434	-0.0520487	-0.0915934	1	0
F4	Female	MSCs	Hyper-/Hypomethylated DMR ratio	H2	1586	1308	2894	-0.16669	-0.0614293	-0.0267684	0.0271046	0.0641471	-0.139921	-0.193795	1	0
F4	Female	MSCs	Hyper-/Hypomethylated DMR ratio	H3	21	38	59	-0.50795	-0.253819	-0.120501	0.121232	0.327762	-0.387449	-0.629182	1	0
F4	Male	MSCs	Hyper-/Hypomethylated DMR ratio	L1	98	485	583	-0.66183	-0.268345	-0.107805	0.110345	0.287552	-0.554025	-0.772176	1	0
F4	Male	MSCs	Hyper-/Hypomethylated DMR ratio	L2	1071	2326	3397	-0.304135	-0.0695486	-0.030782	0.0312007	0.0664919	-0.273353	-0.335336	1	0
F4	Male	MSCs	Hyper-/Hypomethylated DMR ratio	H1	1743	1296	3039	0.161378	-0.0664166	-0.0288542	0.0284572	0.0597877	0.190232	0.132921	0	1
F4	Male	MSCs	Hyper-/Hypomethylated DMR ratio	H2	1308	490	1798	0.459097	-0.0883053	-0.0390286	0.0372935	0.0841699	0.498126	0.421803	0	1
F4	Male	MSCs	Hyper-/Hypomethylated DMR ratio	H3	53	10	63	0.756961	-0.46537	-0.173219	0.172569	0.402796	0.93018	0.584392	0	1
F4	Male	gWAT	Hyper-/Hypomethylated DMR ratio	L1	364	380	744	0.133474	-0.206865	-0.0952472	0.0949328	0.222194	0.228721	0.0385414	0.0102	0.9898
F4	Male	gWAT	Hyper-/Hypomethylated DMR ratio	L2	2404	1918	4322	0.250242	-0.060101	-0.0262519	0.0266443	0.0602555	0.276494	0.223598	0	1
F4	Male	gWAT	Hyper-/Hypomethylated DMR ratio	H1	1802	2868	4670	-0.0496679	-0.054618	-0.0242409	0.0240883	0.0561462	-0.025427	-0.0737562	0.9998	0.0002
F4	Male	gWAT	Hyper-/Hypomethylated DMR ratio	H2	841	2448	3289	-0.311859	-0.0852244	-0.0334801	0.0334395	0.0856562	-0.278379	-0.345298	1	0
F4	Male	gWAT	Hyper-/Hypomethylated DMR ratio	H3	16	90	106	-0.597966	-0.366756	-0.152256	0.144401	0.441757	-0.44571	-0.742367	1	0
F4	Male	Liver	Hyper-/Hypomethylated DMR ratio	L1	54	244	298	-0.734539	-0.33545	-0.125301	0.129252	0.276709	-0.609239	-0.863792	1	0
F4	Male	Liver	Hyper-/Hypomethylated DMR ratio	L2	739	1147	1886	-0.270462	-0.0853371	-0.0355595	0.0361506	0.0803344	-0.234903	-0.306613	1	0
F4	Male	Liver	Hyper-/Hypomethylated DMR ratio	H1	1335	832	2167	0.125815	-0.0651057	-0.0327934	0.0325382	0.0731913	0.158608	0.0932763	0	1
F4	Male	Liver	Hyper-/Hypomethylated DMR ratio	H2	966	371	1337	0.33606	-0.0877201	-0.0437752	0.0455751	0.110545	0.379835	0.290485	0	1
F4	Male	Liver	Hyper-/Hypomethylated DMR ratio	H3	25	3	28	0.841275	-0.502789	-0.19667	0.210491	0.575961	1.03795	0.630784	0	1
F3	Female	MSCs	DMR enrichment	L1	261	85	346	-0.328431	-0.173339	-0.0642196	0.0598695	0.128831	-0.264211	-0.3883	1	0
F3	Female	MSCs	DMR enrichment	L2	1638	803	2441	-0.132723	-0.0383611	-0.0178018	0.0171904	0.0374904	-0.114921	-0.149913	1	0
F3	Female	MSCs	DMR enrichment	H1	1761	1178	2939	0.100341	-0.0363985	-0.0157651	0.0159843	0.0439384	0.116106	0.084357	0	1
F3	Female	MSCs	DMR enrichment	H2	760	1063	1823	0.189586	-0.0459509	-0.0219369	0.0216848	0.0521971	0.211522	0.167901	0	1
F3	Female	MSCs	DMR enrichment	H3	11	30	41	0.15708	-0.246836	-0.101681	0.0950511	0.201266	0.258761	0.0620288	0.0019	0.9981
F3	Male	MSCs	DMR enrichment	L1	15	54	69	-0.431717	-0.272917	-0.118567	0.101754	0.209995	-0.31315	-0.533471	1	0
F3	Male	MSCs	DMR enrichment	L2	173	372	545	-0.186954	-0.0763972	-0.031337	0.0297008	0.0601203	-0.155617	-0.216654	1	0
F3	Male	MSCs	DMR enrichment	H1	275	495	770	0.115573	-0.0663711	-0.0289703	0.0280934	0.0599287	0.144543	0.0874795	0	1
F3	Male	MSCs	DMR enrichment	H2	147	366	513	0.235857	-0.0951767	-0.0392869	0.0369009	0.0849297	0.275144	0.198956	0	1
F3	Male	MSCs	DMR enrichment	H3	4	19	23	0.502964	-0.612361	-0.194123	0.159467	0.368633	0.697087	0.343497	0	1
F4	Female	MSCs	DMR enrichment	L1	905	443	1348	-0.0937094	-0.0815057	-0.0339256	0.0323189	0.0718106	-0.0597838	-0.126028	1	0
F4	Female	MSCs	DMR enrichment	L2	5092	2137	7229	-0.0171047	-0.0218274	-0.0093297	0.00950368	0.0204747	-0.00777496	-0.0266083	0.998	0.002
F4	Female	MSCs	DMR enrichment	H1	3424	2270	5694	0.0316669	-0.0193331	-0.00879728	0.0087355	0.0193477	0.0404642	0.0229314	0	1
F4	Female	MSCs	DMR enrichment	H2	1586	1308	2894	0.0344052	-0.0252809	-0.0118814	0.011965	0.025746	0.0462866	0.0224402	0	1
F4	Female	MSCs	DMR enrichment	H3	21	38	59	-0.0407443	-0.144734	-0.0537138	0.0512888	0.118917	0.0129695	-0.0920331	0.8882	0.1118
F4	Male	MSCs	DMR enrichment	L1	98	485	583	-0.17001	-0.124134	-0.0509875	0.0499015	0.0970232	-0.119022	-0.219911	1	0
F4	Male	MSCs	DMR enrichment	L2	1071	2326	3397	-0.0573663	-0.0381184	-0.0146114	0.0142112	0.0316042	-0.0427549	-0.0715775	1	0
F4	Male	MSCs	DMR enrichment	H1	1743	1296	3039	0.0467012	-0.0286484	-0.0133652	0.0130972	0.0367209	0.0600663	0.0336039	0	1
F4	Male	MSCs	DMR enrichment	H2	1308	490	1798	0.115417	-0.043415	-0.0176634	0.0179187	0.0421541	0.133081	0.0974987	0	1
F4	Male	MSCs	DMR enrichment	H3	53	10	63	0.275465	-0.180832	-0.0826575	0.0757071	0.171179	0.358123	0.199758	0	1
F4	Male	gWAT	DMR enrichment	L1	364	380	744	-0.23399	-0.147287	-0.0496649	0.0495095	0.132383	-0.184325	-0.2835	1	0
F4	Male	gWAT	DMR enrichment	L2	2404	1918	4322	-0.122662	-0.03026	-0.014337	0.0143606	0.0343209	-0.108325	-0.137022	1	0
F4	Male	gWAT	DMR enrichment	H1	1802	2868	4670	0.0634025	-0.0309081	-0.0132296	0.0131944	0.0284261	0.0766321	0.0502081	0	1
F4	Male	gWAT	DMR enrichment	H2	841	2448	3289	0.207807	-0.0397483	-0.0179572	0.0177703	0.044193	0.225764	0.190037	0	1
F4	Male	gWAT	DMR enrichment	H3	16	90	106	0.331546	-0.202513	-0.0793356	0.0774461	0.185271	0.410881	0.2541	0	1
F4	Male	Liver	DMR enrichment	L1	54	244	298	-0.270141	-0.158162	-0.066143	0.0658362	0.16246	-0.203998	-0.335977	1	0
F4	Male	Liver	DMR enrichment	L2	739	1147	1886	-0.121599	-0.0502086	-0.0190398	0.0183863	0.0464371	-0.10256	-0.139986	1	0
F4	Male	Liver	DMR enrichment	H1	1335	832	2167	0.0911501	-0.0410343	-0.0174545	0.0172739	0.0414124	0.108605	0.0738762	0	1
F4	Male	Liver	DMR enrichment	H2	966	371	1337	0.17808	-0.0574613	-0.0237234	0.0238098	0.0494131	0.201803	0.15427	0	1
F4	Male	Liver	DMR enrichment	H3	25	3	28	0.114604	-0.283465	-0.107692	0.098002	0.264625	0.222295	0.0166015	0.0294	0.9706
