# Supplementary material for: Transgenerational Self-Reconstruction of Disrupted Chromatin Organization After Exposure To An Environmental Stressor in Mice
Source: Sci Rep. 2019 Sep 10;9:13057. doi: 10.1038/s41598-019-49440-2 (PMC6736928; doi:10.1038/s41598-019-49440-2)
Supplement: Supplementary file 6 — Supplementary Table S5 [file 41598_2019_49440_MOESM6_ESM.xlsx]

## Sheet: Table S5
Supplementary Table S5. TBT-dependent transcriptome variation for F3 and F4, female and male mesenchymal stem cells, and F4 male gonadal white adipose tissue and liver.
ABBREVIATIONS: CV: coefficient of variation, DMR: differentially methylated region, DMSO: dimethyl sulfoxide, GO: gene ontology, GRCm38: Genome Reference Consortium Mouse build 38, gWAT: gonadal white adipose tissue, isoDMB: iso-differentially methylated block, MBD-seq: methyl-CpG binding domain deep sequencing, MGI: Mouse Genome Informatics, MSCs: mesenchymal stem cells, NCBI: National Center fo…
DATA DESCRIPTION: Rsubread and edgeR packages were used to initially characterize TBT-dependent variation for the expression of each GRCm38 gene by comparing normalized RNA-seq counts for tissues from animals ancestrally exposed to TBT and DMSO (control). GRCm38 isochore coordinates were retrieved from IsoFinder, and were assorted in types L1, L2, H1, H2, or H3 depending on their GC content as pr…
					Transcript abundance						Subsets of genes sharing traits
			Gene identifiers		TBT tissues		DMSO tissues		TBT vs DMSO comparison		Genes overlapping isochores					Genes associated to TBT-dependent DNA methylome variation						Genes associated to GO term annotations
Generation	Sex	Tissue	NCBI	MGI	Mean	CV	Mean	CV	Fold change [log]	p value	L1	L2	H1	H2	H3	Subset I_Hypermethylated DMRs	Subset I_Hypomethylated DMRs	Subset II_Hypermethylated DMRs	Subset II_Hypomethylated DMRs	Subset III_Hypermethylated DMRs	Subset III_Hypomethylated DMRs	GO:0070828	GO:0006325	GO:0051276	GO:0008152	GO:0051606
F3	Female	MSCs	11287	MGI:87854	0.317603	0.469814	0.530876	0.217619	-0.729619	0.0660669			YES							YES					YES
F3	Female	MSCs	11298	MGI:1328365	0.251883	0.345315	0.46364	0.310497	-0.868915	0.0353011				YES							YES				YES
F3	Female	MSCs	11302	MGI:1197518	20.9969	0.213748	20.9437	0.225449	0.00283693	0.986565					YES						YES				YES
F3	Female	MSCs	11303	MGI:99607	242.401	0.167692	231.345	0.165624	0.0674525	0.614447			YES							YES					YES
F3	Female	MSCs	11304	MGI:109424	0.49479	0.602855	0.614317	0.228621	-0.311807	0.430569				YES
F3	Female	MSCs	11305	MGI:99606	49.3329	0.280183	49.2392	0.108086	0.00244501	0.987888				YES					YES		YES				YES
F3	Female	MSCs	11306	MGI:109533	68.6797	0.125235	65.8319	0.0392919	0.0610436	0.481575		YES
F3	Female	MSCs	11307	MGI:107704	77.4921	0.331677	89.18	0.240272	-0.203016	0.340816				YES											YES
F3	Female	MSCs	11308	MGI:104913	170.681	0.0796406	171.391	0.0318252	-0.00601874	0.930593									YES		YES				YES
F3	Female	MSCs	11350	MGI:87859	162.198	0.107094	159.482	0.0247623	0.0243874	0.754012			YES		YES						YES			YES	YES
F3	Female	MSCs	11352	MGI:87860	76.9749	0.106975	70.3021	0.0760039	0.130717	0.140526			YES	YES							YES				YES
F3	Female	MSCs	11363	MGI:87866	49.8741	0.0560699	48.5158	0.101155	0.0394705	0.622397		YES								YES					YES
F3	Female	MSCs	11364	MGI:87867	74.2553	0.167893	71.1584	0.108418	0.0616952	0.595004			YES							YES					YES
F3	Female	MSCs	11370	MGI:895149	95.0625	0.044356	96.3216	0.0486294	-0.0191085	0.757637				YES											YES
F3	Female	MSCs	11409	MGI:87868	40.9942	0.113567	40.3734	0.0620045	0.0220442	0.800747				YES						YES					YES
F3	Female	MSCs	11416	MGI:1332247	65.2517	0.0922427	67.8109	0.0518751	-0.0556269	0.46516		YES								YES					YES
F3	Female	MSCs	11419	MGI:1194915	2.88996	0.14964	3.00702	0.158395	-0.0575056	0.730342				YES							YES
F3	Female	MSCs	11421	MGI:87874	0.520807	0.410807	0.379276	0.332756	0.464232	0.225028				YES						YES					YES
F3	Female	MSCs	11423	MGI:87876	0.512094	0.484667	0.625905	0.204515	-0.291465	0.383813											YES				YES
F3	Female	MSCs	11426	MGI:108559	726.91	0.105952	797.555	0.0969608	-0.133805	0.183875			YES
F3	Female	MSCs	11428	MGI:87879	96.6043	0.0619604	96.399	0.103442	0.00309197	0.969761			YES												YES
F3	Female	MSCs	11429	MGI:87880	190.769	0.0652655	185.23	0.0643819	0.0424361	0.556909				YES							YES				YES
F3	Female	MSCs	11430	MGI:1330812	121.1	0.0472477	123.735	0.0359593	-0.0310375	0.610165				YES							YES				YES
F3	Female	MSCs	11431	MGI:87881	25.9292	0.183975	24.7594	0.0761359	0.0665898	0.592473			YES								YES				YES
F3	Female	MSCs	11432	MGI:87882	175.021	0.0877598	169.775	0.059987	0.0439374	0.562353				YES							YES				YES
F3	Female	MSCs	11433	MGI:87883	3.45085	0.496587	2.42288	0.359032	0.50604	0.128595				YES							YES				YES
F3	Female	MSCs	11435	MGI:87885	1.2339	0.19751	1.27635	0.452339	-0.0492582	0.866013			YES					YES	YES	YES	YES
F3	Female	MSCs	11441	MGI:99779	0.214188	0.434781	0.304627	0.536947	-0.477007	0.32408		YES									YES				YES
F3	Female	MSCs	11443	MGI:87890	3.23593	0.13085	3.76377	0.0950878	-0.2189	0.136152				YES
F3	Female	MSCs	11444	MGI:87891	0.942743	0.498241	1.01956	0.232656	-0.105296	0.771389				YES							YES				YES
F3	Female	MSCs	11448	MGI:87894	0.24623	0.628193	0.0800864	0.189615	1.59133	0.00746274				YES						YES
F3	Female	MSCs	11450	MGI:106675	6.29314	0.429931	9.36931	0.454855	-0.57212	0.112857			YES												YES
F3	Female	MSCs	11451	MGI:104590	0.00970848	1.37101	0.0311016	1.1197	-1.31422	0.268375		YES
F3	Female	MSCs	11459	MGI:87902	6.34094	0.386547	4.88863	0.480302	0.378985	0.255989				YES
F3	Female	MSCs	11461	MGI:87904	10892.4	0.158509	10331.7	0.119603	0.0762339	0.576913				YES							YES				YES
F3	Female	MSCs	11464	MGI:87905	0.237337	0.417319	0.118561	0.497436	0.972421	0.0606383			YES							YES
F3	Female	MSCs	11465	MGI:87906	465.285	0.110386	457.2	0.0402359	0.0252835	0.763305				YES			YES		YES		YES
F3	Female	MSCs	11468	MGI:104589	524.247	0.21474	473.098	0.143753	0.148134	0.30954				YES
F3	Female	MSCs	11470	MGI:1343051	0.051265	1.1706	0.123063	0.875395	-1.24473	0.222907			YES			YES		YES		YES
F3	Female	MSCs	11472	MGI:109192	0.0640084	0.920476	0.0736492	0.610778	-0.191349	0.817795			YES							YES
F3	Female	MSCs	11474	MGI:99678	7.05787	0.427751	9.50592	0.22269	-0.428347	0.146833				YES							YES				YES
F3	Female	MSCs	11475	MGI:87909	4197.55	0.157512	4122.95	0.127738	0.0258697	0.842447		YES								YES					YES
F3	Female	MSCs	11477	MGI:87911	42.4722	0.0859316	42.7722	0.107793	-0.00985758	0.913056			YES					YES		YES					YES
F3	Female	MSCs	11479	MGI:1338944	28.1493	0.123197	28.5927	0.0909337	-0.0226882	0.816704				YES							YES				YES
F3	Female	MSCs	11480	MGI:102806	40.2666	0.226767	43.8681	0.137262	-0.123548	0.434617		YES													YES
F3	Female	MSCs	11481	MGI:87912	1.62566	0.298489	1.44054	0.179777	0.173803	0.478574				YES						YES					YES
F3	Female	MSCs	11482	MGI:1338946	41.922	0.141115	45.6922	0.0958918	-0.124562	0.239591				YES							YES				YES
F3	Female	MSCs	11484	MGI:87914	0.257115	0.686698	0.386802	0.269599	-0.577914	0.319345		YES								YES					YES
F3	Female	MSCs	11486	MGI:87916	5.7484	0.162567	5.13335	0.133435	0.163261	0.271851				YES					YES		YES				YES
F3	Female	MSCs	11487	MGI:109548	156.048	0.131635	143.76	0.0303177	0.11831	0.182179		YES									YES				YES
F3	Female	MSCs	11488	MGI:1098667	0.602243	0.260146	0.823111	0.210955	-0.439934	0.114003					YES						YES				YES
F3	Female	MSCs	11489	MGI:105378	25.8636	0.195343	23.3747	0.295035	0.146339	0.41837			YES					YES		YES					YES
F3	Female	MSCs	11490	MGI:1333882	295.261	0.142474	305.541	0.106294	-0.0494242	0.643982				YES							YES				YES
F3	Female	MSCs	11491	MGI:1096335	238.14	0.0525178	241.331	0.0343155	-0.0192153	0.76467			YES					YES		YES					YES
F3	Female	MSCs	11492	MGI:105377	47.8442	0.108463	46.3955	0.171016	0.0446687	0.701259				YES			YES		YES		YES				YES
F3	Female	MSCs	11496	MGI:1340046	2.85521	0.197316	2.7646	0.284742	0.0526747	0.812196		YES													YES
F3	Female	MSCs	11497	MGI:102518	0.203075	0.306579	0.114503	0.693834	0.805587	0.196639			YES							YES					YES
F3	Female	MSCs	11498	MGI:104731	0.501288	0.395383	0.415044	0.359759	0.265586	0.488016		YES								YES
F3	Female	MSCs	11499	MGI:104730	1.46038	0.429255	1.36339	0.184832	0.102399	0.721011			YES							YES					YES
F3	Female	MSCs	11501	MGI:107825	526.642	0.448081	513.484	0.438488	0.0363302	0.907217										YES					YES
F3	Female	MSCs	11502	MGI:105376	317.393	0.0439609	314.68	0.04738	0.0123551	0.85168			YES	YES				YES		YES					YES
F3	Female	MSCs	11504	MGI:109249	213.652	0.299264	239.617	0.207063	-0.16558	0.413558		YES								YES					YES
F3	Female	MSCs	11512	MGI:87917	104.247	0.134403	116.946	0.0483911	-0.16589	0.0799578				YES						YES					YES
F3	Female	MSCs	11513	MGI:102891	211.927	0.150375	199.096	0.13007	0.0900109	0.433074			YES	YES				YES	YES	YES	YES				YES
F3	Female	MSCs	11514	MGI:1341110	0.0199882	1.05277	0.0239594	0.96265	-0.209754	0.841064		YES													YES
F3	Female	MSCs	11515	MGI:108450	31.8234	0.101447	34.9612	0.103591	-0.135615	0.170877			YES	YES							YES				YES
F3	Female	MSCs	11517	MGI:108449	0.0499126	0.511598	0.0539956	1.10825	-0.0717391	0.930396				YES											YES
F3	Female	MSCs	11518	MGI:87918	255.45	0.0503239	263.763	0.0390756	-0.0462164	0.480565			YES						YES		YES				YES
F3	Female	MSCs	11519	MGI:87919	0.227902	0.568999	0.265816	0.358938	-0.223858	0.619961				YES						YES
F3	Female	MSCs	11520	MGI:87920	244.87	0.332941	236.679	0.342279	0.0488235	0.836618			YES								YES
F3	Female	MSCs	11522	MGI:87921	1.43374	0.57715	1.67698	0.513222	-0.216548	0.635736			YES								YES				YES
F3	Female	MSCs	11529	MGI:87926	3.87368	0.430207	3.68959	0.384575	0.0745149	0.831844			YES								YES				YES
F3	Female	MSCs	11532	MGI:87929	82.0734	0.0566782	82.3184	0.0366789	-0.0043351	0.944782			YES												YES
F3	Female	MSCs	11534	MGI:87930	44.9208	0.160332	41.203	0.046547	0.124497	0.237976		YES	YES	YES						YES					YES
F3	Female	MSCs	11535	MGI:108058	23.1574	0.233321	27.5555	0.109096	-0.251174	0.0891523			YES												YES
F3	Female	MSCs	11536	MGI:109545	0.121854	0.740873	0.137888	0.589501	-0.182619	0.794512				YES
F3	Female	MSCs	11537	MGI:87931	0.244436	0.931615	0.39559	0.629203	-0.663706	0.32256					YES						YES				YES
F3	Female	MSCs	11538	MGI:1338758	79.0966	0.0650263	73.0924	0.0279419	0.113921	0.0899944			YES												YES
F3	Female	MSCs	11539	MGI:99401	0.0575386	1.17347	0.032294	1.53318	0.691432	0.539988				YES											YES	YES
F3	Female	MSCs	11540	MGI:99402	0.973056	0.41656	0.72921	0.403192	0.40334	0.272688				YES						YES					YES
F3	Female	MSCs	11541	MGI:99403	2.41456	0.380883	2.26603	0.309869	0.0864932	0.75541				YES						YES					YES
F3	Female	MSCs	11542	MGI:104847	1.08386	0.29779	1.08683	0.369626	-0.012734	0.96433			YES							YES					YES
F3	Female	MSCs	11544	MGI:1098234	61.3021	0.0966395	60.2008	0.0486588	0.0263076	0.733462			YES								YES				YES
F3	Female	MSCs	11545	MGI:1340806	160.218	0.117161	155.738	0.0669965	0.040902	0.634216				YES										YES	YES	YES
F3	Female	MSCs	11546	MGI:1341112	32.0802	0.10652	29.6268	0.0363656	0.114636	0.181874			YES							YES					YES
F3	Female	MSCs	11548	MGI:104774	2.51347	0.240433	2.42427	0.138398	0.0510604	0.788915			YES							YES					YES
F3	Female	MSCs	11549	MGI:104773	3.02365	0.537562	3.54832	0.221601	-0.232895	0.483494			YES					YES							YES
F3	Female	MSCs	11550	MGI:106673	22.2816	0.181934	26.5784	0.0851877	-0.254245	0.055758				YES
F3	Female	MSCs	11551	MGI:87934	17.4541	0.515725	18.5172	0.370389	-0.0879282	0.771332				YES							YES				YES
F3	Female	MSCs	11552	MGI:87935	0.147318	0.823533	0.173143	0.363376	-0.231336	0.727941				YES							YES				YES
F3	Female	MSCs	11554	MGI:87937	0.290766	0.287815	0.52118	0.144598	-0.835976	0.0142323				YES											YES
F3	Female	MSCs	11555	MGI:87938	20.2687	0.0575157	22.5482	0.16388	-0.153468	0.177427			YES												YES
F3	Female	MSCs	11556	MGI:87939	4.12435	0.504641	6.15788	0.136051	-0.578117	0.079205				YES											YES
F3	Female	MSCs	11564	MGI:103202	36.7406	0.150332	34.1651	0.101457	0.104929	0.336395			YES												YES
F3	Female	MSCs	11565	MGI:87947	20.3354	0.369845	17.6686	0.36254	0.200006	0.442085				YES							YES				YES
F3	Female	MSCs	11566	MGI:87948	96.3028	0.103733	92.6423	0.035587	0.0557984	0.467581		YES													YES
F3	Female	MSCs	11567	MGI:1333798	0.740109	0.530591	0.666154	0.155889	0.156809	0.659967				YES							YES
F3	Female	MSCs	11568	MGI:1197012	612.924	0.141715	578.54	0.0760304	0.0832898	0.417385				YES											YES
F3	Female	MSCs	11569	MGI:1338038	60.4621	0.0756551	58.6169	0.0497851	0.0446054	0.530042			YES										YES	YES	YES
F3	Female	MSCs	11576	MGI:87951	0.775161	0.17135	0.994743	0.294415	-0.365163	0.184983		YES								YES					YES
F3	Female	MSCs	11593	MGI:104873	51.5335	0.0441171	50.9326	0.0711478	0.0168951	0.806096		YES													YES
F3	Female	MSCs	11595	MGI:99602	0.10033	1.45572	0.0911069	0.67157	0.118465	0.903389				YES						YES					YES
F3	Female	MSCs	11596	MGI:893592	1.44909	0.370822	1.52717	0.151444	-0.0789505	0.745166				YES											YES
F3	Female	MSCs	11600	MGI:108448	26.2064	0.39706	32.1739	0.237824	-0.294846	0.30083		YES						YES		YES					YES
F3	Female	MSCs	11601	MGI:1202890	41.1248	0.391255	51.8143	0.199759	-0.333863	0.170177			YES							YES
F3	Female	MSCs	11602	MGI:1336887	20.7531	0.162064	19.2721	0.197168	0.106934	0.464248				YES						YES					YES
F3	Female	MSCs	11603	MGI:87961	98.9551	0.335768	129.909	0.103675	-0.392754	0.0465368				YES					YES		YES				YES
F3	Female	MSCs	11604	MGI:892013	0.280788	0.654583	0.154864	0.520976	0.832462	0.138811				YES						YES
F3	Female	MSCs	11605	MGI:1347344	90.2002	0.0881569	87.7546	0.104791	0.0393914	0.653728		YES													YES
F3	Female	MSCs	11606	MGI:87963	6.42318	0.606472	7.95944	0.433085	-0.307746	0.411653				YES						YES					YES
F3	Female	MSCs	11607	MGI:87964	9.97866	0.428618	15.0351	0.114038	-0.592026	0.033237		YES													YES
F3	Female	MSCs	11608	MGI:87965	0.0594103	0.764234	0.10427	0.621968	-0.790327	0.289047		YES
F3	Female	MSCs	11610	MGI:1339977	45.8603	0.129408	47.9781	0.0334322	-0.0650734	0.468217				YES
F3	Female	MSCs	11611	MGI:1329033	0.0198562	1.65912	0.0647794	1.07284	-1.57451	0.188197				YES											YES
F3	Female	MSCs	11622	MGI:105043	16.9671	0.223834	14.5137	0.154096	0.225687	0.161736		YES													YES
F3	Female	MSCs	11624	MGI:1333776	3.6282	0.548098	2.90538	0.146776	0.322464	0.281622			YES					YES							YES
F3	Female	MSCs	11625	MGI:107189	0.0206226	1.36967	0.0477263	1.06141	-1.11973	0.32963			YES												YES
F3	Female	MSCs	11628	MGI:1342279	0.152001	0.681982	0.181488	0.180461	-0.254636	0.605009			YES					YES		YES			YES	YES	YES
F3	Female	MSCs	11629	MGI:1343098	55.6789	0.334727	46.2301	0.0788845	0.268368	0.129579				YES							YES				YES
F3	Female	MSCs	11630	MGI:109544	39.9118	0.251456	41.5307	0.312854	-0.0584304	0.768857			YES					YES		YES
F3	Female	MSCs	11632	MGI:109622	40.5238	0.181696	41.2235	0.143877	-0.0249768	0.846367				YES							YES				YES
F3	Female	MSCs	11636	MGI:87977	211.861	0.162651	245.449	0.0911991	-0.212295	0.0744535				YES							YES				YES
F3	Female	MSCs	11637	MGI:87978	52.8128	0.0562713	50.4824	0.102029	0.0650238	0.423026				YES											YES
F3	Female	MSCs	11639	MGI:87979	22.7905	0.20691	21.8348	0.238167	0.0601136	0.727352			YES						YES		YES				YES
F3	Female	MSCs	11640	MGI:104729	38.399	0.0555406	39.3883	0.0266042	-0.0367867	0.574054			YES	YES							YES				YES
F3	Female	MSCs	11641	MGI:1306795	265.466	0.104848	290.636	0.0657534	-0.130685	0.139695			YES								YES
F3	Female	MSCs	11642	MGI:1341149	0.32912	0.250997	0.162719	0.44578	1.00107	0.0256802			YES
F3	Female	MSCs	11647	MGI:87983	304.916	0.391183	359.103	0.256582	-0.235914	0.353365				YES							YES				YES
F3	Female	MSCs	11651	MGI:87986	270.032	0.0908064	263.193	0.0365625	0.037032	0.62234				YES							YES				YES
F3	Female	MSCs	11652	MGI:104874	77.1348	0.072245	78.8072	0.0256426	-0.0309447	0.637881				YES											YES
F3	Female	MSCs	11655	MGI:87989	64.3237	0.135539	61.5807	0.094338	0.0627333	0.525382				YES											YES
F3	Female	MSCs	11656	MGI:87990	0.570114	0.509093	0.718963	0.300244	-0.334687	0.371623		YES								YES					YES
F3	Female	MSCs	11658	MGI:1313266	131.203	0.147451	129.435	0.135342	0.0193445	0.865696		YES						YES		YES
F3	Female	MSCs	11666	MGI:1349215	46.8306	0.157537	46.4473	0.102225	0.0118681	0.913916				YES							YES				YES
F3	Female	MSCs	11668	MGI:1353450	0.505818	0.337422	0.850824	0.309689	-0.744843	0.0322608		YES								YES					YES
F3	Female	MSCs	11669	MGI:99600	311.318	0.13028	306.471	0.0938321	0.0226786	0.822483				YES											YES
F3	Female	MSCs	11670	MGI:1353451	0.874585	0.656767	1.27662	0.402999	-0.537312	0.284997				YES							YES				YES
F3	Female	MSCs	11671	MGI:1353452	80.5473	0.0345957	83.5245	0.0470534	-0.0523381	0.390559				YES							YES				YES
F3	Female	MSCs	11674	MGI:87994	1152.12	0.151259	1166.17	0.138985	-0.0175096	0.886325				YES											YES
F3	Female	MSCs	11676	MGI:101863	15.5361	0.423626	12.9314	0.108827	0.264621	0.232604				YES						YES					YES
F3	Female	MSCs	11677	MGI:1353494	63.945	0.083548	59.1623	0.0708305	0.112146	0.163461			YES							YES					YES
F3	Female	MSCs	11684	MGI:87998	0.32737	0.534753	0.217368	0.51933	0.595531	0.269537				YES						YES					YES
F3	Female	MSCs	11688	MGI:1098228	0.247571	0.634194	0.309193	0.595125	-0.323583	0.553341				YES											YES
F3	Female	MSCs	11689	MGI:87999	5.40228	0.400503	4.4079	0.147721	0.292137	0.233242			YES								YES				YES
F3	Female	MSCs	11690	MGI:107505	121.019	0.0998361	115.325	0.166674	0.0693807	0.527261															YES
F3	Female	MSCs	11692	MGI:107757	20.5839	0.0729177	19.8232	0.0515731	0.0542744	0.493306				YES						YES					YES
F3	Female	MSCs	11694	MGI:1277097	0.0190631	1.60056	0.0224052	1.67065	0.00031656	0.99446				YES							YES				YES
F3	Female	MSCs	11695	MGI:108359	1.78365	0.238814	2.58194	0.378288	-0.529555	0.0823645				YES						YES					YES
F3	Female	MSCs	11699	MGI:88002	0.727345	0.688538	0.442	0.415028	0.712783	0.162195				YES											YES
F3	Female	MSCs	11702	MGI:88004	25.4842	0.157022	23.1557	0.0960291	0.137319	0.229588			YES												YES
F3	Female	MSCs	11704	MGI:88005	0.0890763	0.817663	0.0763557	0.931771	0.197837	0.812057		YES
F3	Female	MSCs	11705	MGI:88006	0.179182	0.610006	0.131675	0.492675	0.463585	0.418101					YES						YES				YES
F3	Female	MSCs	11717	MGI:1096344	45.7349	0.134141	44.1864	0.214437	0.0489449	0.721517			YES	YES											YES
F3	Female	MSCs	11722	MGI:88019	3.12798	0.265732	2.90515	0.203749	0.110974	0.609752									YES		YES				YES
F3	Female	MSCs	11727	MGI:88022	11.7109	0.249997	10.6503	0.0890641	0.137987	0.372208			YES							YES					YES
F3	Female	MSCs	11731	MGI:104984	0.0396217	0.937947	0.0126194	1.40815	1.36282	0.224749			YES							YES					YES
F3	Female	MSCs	11732	MGI:3045421	65.0662	0.113643	61.7058	0.0884106	0.0767626	0.395189				YES						YES
F3	Female	MSCs	11733	MGI:88024	2.06863	0.150916	1.92016	0.158032	0.109465	0.548808				YES				YES		YES					YES
F3	Female	MSCs	11735	MGI:88026	15.9705	0.262392	13.354	0.0903577	0.257691	0.107914			YES					YES		YES					YES
F3	Female	MSCs	11736	MGI:1337008	253.75	0.0964044	245.729	0.0330327	0.0463266	0.540877		YES	YES	YES				YES	YES	YES	YES
F3	Female	MSCs	11737	MGI:108447	80.4431	0.103019	81.8834	0.0268353	-0.0255929	0.735183				YES				YES		YES
F3	Female	MSCs	11739	MGI:1353495	277.577	0.108703	276.021	0.0856061	0.00815298	0.929776			YES
F3	Female	MSCs	11740	MGI:1353496	180.722	0.128402	168.087	0.0632778	0.104549	0.252008											YES
F3	Female	MSCs	11744	MGI:108481	26.9345	0.151442	26.2378	0.151951	0.037283	0.763284				YES
F3	Female	MSCs	11745	MGI:1201378	191.297	0.172619	180.41	0.107401	0.0846055	0.487583			YES							YES					YES
F3	Female	MSCs	11746	MGI:88030	194.899	0.116827	201.468	0.143212	-0.0479557	0.663152				YES				YES		YES					YES
F3	Female	MSCs	11747	MGI:106008	498.995	0.0544933	487.05	0.0424547	0.0349684	0.619086			YES
F3	Female	MSCs	11749	MGI:88255	512.109	0.0506055	517.649	0.0438603	-0.0155059	0.823828				YES							YES
F3	Female	MSCs	11750	MGI:88031	190.279	0.0689321	196.49	0.077159	-0.0463228	0.543539			YES												YES
F3	Female	MSCs	11752	MGI:1201374	5.96929	0.522334	5.62593	0.480752	0.0854024	0.829293				YES											YES
F3	Female	MSCs	11754	MGI:1306797	80.5462	0.252974	93.2238	0.100212	-0.210897	0.171457				YES							YES				YES
F3	Female	MSCs	11757	MGI:88034	65.9594	0.0781184	65.5145	0.0735561	0.00980775	0.897216			YES							YES					YES
F3	Female	MSCs	11758	MGI:894320	70.1501	0.0532302	70.4677	0.0521511	-0.00659421	0.918515		YES													YES
F3	Female	MSCs	11761	MGI:88035	1.23304	0.304774	1.32895	0.0291338	-0.10575	0.654092		YES	YES												YES
F3	Female	MSCs	11764	MGI:1096368	222.43	0.158855	206.875	0.0998131	0.104554	0.348851				YES	YES
F3	Female	MSCs	11765	MGI:101919	130.618	0.0516552	127.7	0.0527446	0.0325169	0.617515			YES					YES	YES	YES	YES
F3	Female	MSCs	11766	MGI:1328307	18.0653	0.114368	15.6956	0.199446	0.201926	0.142993				YES
F3	Female	MSCs	11767	MGI:102776	34.1876	0.0807133	32.6958	0.0807186	0.0641352	0.441178
F3	Female	MSCs	11768	MGI:1336974	0.0339152	1.47999	0.0437512	0.974447	-0.363576	0.730425				YES							YES
F3	Female	MSCs	11769	MGI:1098244	65.6713	0.0767192	65.7414	0.0379423	-0.00144718	0.983052
F3	Female	MSCs	11770	MGI:88038	27.5897	0.295236	24.6976	0.437346	0.157767	0.537776			YES								YES				YES
F3	Female	MSCs	11771	MGI:101921	124.178	0.110429	125.388	0.062516	-0.014037	0.866836				YES											YES
F3	Female	MSCs	11772	MGI:101920	276.618	0.0916146	267.935	0.0550663	0.0460345	0.559535							YES		YES		YES
F3	Female	MSCs	11773	MGI:1298405	148.581	0.040269	145.832	0.0272071	0.0269215	0.646547				YES				YES		YES					YES
F3	Female	MSCs	11774	MGI:1333879	113.77	0.0380554	116.955	0.0132503	-0.0398443	0.482641			YES
F3	Female	MSCs	11775	MGI:1100869	0.0637701	0.94184	0.143011	0.318154	-1.12351	0.107611				YES					YES		YES
F3	Female	MSCs	11776	MGI:107734	262.546	0.088615	275.087	0.0313037	-0.0673256	0.372897					YES						YES
F3	Female	MSCs	11777	MGI:1337062	38.6821	0.11765	36.8652	0.0794152	0.0693224	0.453995			YES							YES
F3	Female	MSCs	11778	MGI:1337060	25.3268	0.069108	24.294	0.0193764	0.0600974	0.405583				YES				YES		YES
F3	Female	MSCs	11781	MGI:1337063	17.6994	0.0595443	17.9187	0.0524032	-0.0178479	0.818738			YES
F3	Female	MSCs	11782	MGI:1337065	10.2416	0.123631	10.3593	0.101638	-0.0159682	0.88971		YES								YES
F3	Female	MSCs	11783	MGI:1306796	91.4157	0.0738424	90.8775	0.0345645	0.00852888	0.898025			YES												YES
F3	Female	MSCs	11784	MGI:1261791	0.42958	0.878399	0.518133	0.626227	-0.283373	0.646174				YES				YES		YES					YES
F3	Female	MSCs	11785	MGI:107765	16.4638	0.144068	16.9358	0.0285802	-0.0406808	0.687108			YES								YES		YES	YES	YES
F3	Female	MSCs	11787	MGI:108405	133.047	0.0735395	143.727	0.0399483	-0.11142	0.117163			YES						YES		YES				YES
F3	Female	MSCs	11789	MGI:88039	120.286	0.0501395	119.892	0.0590368	0.00471993	0.942737			YES							YES				YES	YES
F3	Female	MSCs	11790	MGI:109282	87.8532	0.141425	92.3772	0.11866	-0.0725892	0.49806				YES							YES				YES
F3	Female	MSCs	11792	MGI:88042	40.6666	0.111181	36.7737	0.0429251	0.145289	0.102768			YES							YES				YES	YES
F3	Female	MSCs	11793	MGI:1277186	49.8279	0.105449	47.594	0.0730589	0.066134	0.448451			YES							YES			YES	YES	YES
F3	Female	MSCs	11796	MGI:1197007	22.8505	0.0231585	23.2505	0.0515531	-0.0247196	0.718928			YES												YES
F3	Female	MSCs	11797	MGI:1197009	30.4695	0.177558	31.2653	0.111847	-0.0368818	0.765356			YES												YES
F3	Female	MSCs	11798	MGI:107572	131.676	0.102189	127.236	0.0605139	0.0494895	0.541142		YES						YES		YES					YES
F3	Female	MSCs	11799	MGI:1203517	33.9219	0.280165	26.8601	0.293846	0.336055	0.134945				YES										YES	YES
F3	Female	MSCs	11800	MGI:1888993	150.329	0.084978	148.916	0.0524672	0.0136067	0.852982			YES							YES
F3	Female	MSCs	11801	MGI:1334419	236.802	0.745081	344.096	0.317937	-0.539265	0.196245			YES
F3	Female	MSCs	11803	MGI:88046	18.2898	0.224549	19.6249	0.186428	-0.101699	0.540496				YES						YES					YES
F3	Female	MSCs	11804	MGI:88047	567.629	0.0921881	614.837	0.0818484	-0.115259	0.208046			YES							YES					YES
F3	Female	MSCs	11807	MGI:88050	0.443326	0.411279	0.332225	0.305925	0.418456	0.300529				YES							YES				YES
F3	Female	MSCs	11810	MGI:103298	209.973	0.161874	197.358	0.0697472	0.0893063	0.393221			YES										YES	YES	YES
F3	Female	MSCs	11811	MGI:1343178	0.064188	1.29553	0.109293	0.692393	-0.722035	0.412266											YES				YES
F3	Female	MSCs	11812	MGI:88053	0.053823	0.737348	0.0853291	0.606995	-0.614135	0.400017				YES							YES				YES
F3	Female	MSCs	11813	MGI:88054	6.05225	0.338725	5.29711	0.227472	0.191784	0.397461				YES							YES				YES
F3	Female	MSCs	11815	MGI:88056	0.806013	0.590301	0.851621	0.279603	-0.0831571	0.827362			YES								YES				YES
F3	Female	MSCs	11816	MGI:88057	3888.58	0.151104	3376.98	0.163088	0.20351	0.170362				YES					YES		YES				YES
F3	Female	MSCs	11818	MGI:88058	0.204125	0.55364	0.180892	0.477266	0.157649	0.752439			YES												YES
F3	Female	MSCs	11819	MGI:1352452	4.22019	0.151019	4.619	0.104782	-0.129689	0.363334				YES						YES					YES
F3	Female	MSCs	11820	MGI:88059	876.122	0.0612247	906.177	0.0702004	-0.0486642	0.547883			YES							YES					YES
F3	Female	MSCs	11821	MGI:88061	69.8472	0.131343	66.3547	0.123996	0.0737479	0.481657				YES											YES
F3	Female	MSCs	11826	MGI:103201	9.14218	0.387727	9.42315	0.508942	-0.0399887	0.909802				YES											YES
F3	Female	MSCs	11832	MGI:1314647	1.30335	0.815734	1.92185	0.292886	-0.562557	0.244664				YES
F3	Female	MSCs	11834	MGI:1276102	68.2748	0.110351	66.8282	0.0731014	0.0307299	0.716093			YES							YES					YES
F3	Female	MSCs	11835	MGI:88064	5.29547	0.218746	5.6589	0.14519	-0.0946161	0.568168		YES						YES		YES					YES
F3	Female	MSCs	11836	MGI:88065	65.639	0.0650774	68.1874	0.0591555	-0.0550688	0.431445			YES								YES				YES
F3	Female	MSCs	11837	MGI:1927636	843.501	0.0789115	786.328	0.0413372	0.101261	0.210671				YES							YES				YES
F3	Female	MSCs	11838	MGI:88067	1.93934	0.388005	2.02487	0.225155	-0.0651562	0.803897				YES											YES
F3	Female	MSCs	11839	MGI:88068	0.0195659	1.61522	0.0135886	1.58306	0.434798	0.720253		YES													YES
F3	Female	MSCs	11840	MGI:99431	257.416	0.0406246	246.32	0.0153752	0.0635598	0.299607				YES											YES
F3	Female	MSCs	11841	MGI:99595	119.04	0.0749187	122.916	0.0867426	-0.0461221	0.563336			YES	YES							YES
F3	Female	MSCs	11842	MGI:99432	143.541	0.0683784	140.596	0.0311367	0.0299409	0.647603				YES				YES		YES
F3	Female	MSCs	11843	MGI:99433	171.98	0.117721	173.924	0.0837512	-0.0162011	0.859867															YES
F3	Female	MSCs	11844	MGI:99434	70.343	0.127627	70.0145	0.0489715	0.00698261	0.936069				YES							YES
F3	Female	MSCs	11845	MGI:99435	251.539	0.0510045	247.503	0.101424	0.0232548	0.76968		YES								YES
F3	Female	MSCs	11846	MGI:88070	0.218053	0.191865	0.126884	0.679152	0.753056	0.148196			YES												YES
F3	Female	MSCs	11847	MGI:1330806	1.60659	0.200672	1.61868	0.170212	-0.0078513	0.970297			YES							YES					YES
F3	Female	MSCs	11848	MGI:1096342	326.852	0.0935977	325.347	0.0737568	0.00667344	0.937084			YES								YES				YES
F3	Female	MSCs	11852	MGI:107949	216.873	0.110597	232.075	0.111171	-0.0977186	0.33391				YES
F3	Female	MSCs	11853	MGI:106028	112.052	0.116537	111.008	0.0257581	0.0134941	0.868588				YES							YES
F3	Female	MSCs	11854	MGI:108446	24.1077	0.103634	26.1911	0.0834128	-0.119536	0.208596				YES							YES
F3	Female	MSCs	11855	MGI:1332637	176.095	0.204828	195.255	0.161854	-0.14899	0.307286		YES								YES
F3	Female	MSCs	11856	MGI:1196332	12.9955	0.153271	13.4704	0.18068	-0.0503313	0.732286		YES						YES		YES
F3	Female	MSCs	11857	MGI:101940	163.249	0.151238	151.837	0.210859	0.104433	0.469002			YES						YES		YES
F3	Female	MSCs	11858	MGI:1338755	2.05978	0.148588	1.91174	0.164838	0.107362	0.55137				YES							YES
F3	Female	MSCs	11859	MGI:106633	4.41601	0.132559	4.0738	0.180616	0.11531	0.464114				YES											YES
F3	Female	MSCs	11861	MGI:99437	7.84523	0.146178	8.19086	0.0982893	-0.0615823	0.62269		YES								YES
F3	Female	MSCs	11863	MGI:88071	59.4756	0.0972657	58.5169	0.046346	0.0236119	0.758522			YES						YES		YES				YES
F3	Female	MSCs	11864	MGI:107188	10.2786	0.290293	11.6597	0.231339	-0.181706	0.372941			YES					YES		YES					YES
F3	Female	MSCs	11865	MGI:1096381	21.3951	0.248215	22.4031	0.260296	-0.0663854	0.714116	YES			YES											YES
F3	Female	MSCs	11867	MGI:1343142	536.627	0.106419	509.822	0.0761031	0.0739449	0.41895				YES					YES		YES
F3	Female	MSCs	11871		0.0244757	1.01251	0.0126194	1.40815	0.740574	0.501376
F3	Female	MSCs	11875	MGI:107948	0.047027	1.95026	0.0459356	1.00076	-0.0193028	0.986294				YES											YES
F3	Female	MSCs	11876	MGI:1333791	0.870165	0.327533	0.798259	0.277073	0.129699	0.674251				YES					YES		YES
F3	Female	MSCs	11877	MGI:109620	21.7628	0.192225	25.3621	0.0540474	-0.220369	0.0952944				YES					YES		YES
F3	Female	MSCs	11881	MGI:88075	22.7108	0.122822	22.3232	0.165701	0.0240777	0.83907			YES					YES	YES	YES	YES				YES
F3	Female	MSCs	11883	MGI:88077	72.8884	0.166929	78.8719	0.0877783	-0.113717	0.318459				YES											YES
F3	Female	MSCs	11886	MGI:1277124	380.838	0.0992141	370.114	0.0515187	0.0412141	0.617835		YES													YES
F3	Female	MSCs	11889	MGI:88081	0.102197	0.899284	0.160652	0.593488	-0.660982	0.369214				YES
F3	Female	MSCs	11890	MGI:88082	0.208021	0.605252	0.27863	0.499959	-0.395139	0.463601				YES						YES					YES
F3	Female	MSCs	11891	MGI:1861441	4.55789	0.130516	4.9077	0.17253	-0.106669	0.482833			YES												YES
F3	Female	MSCs	11898	MGI:88090	6.24582	0.386951	7.59217	0.286424	-0.281879	0.275296				YES							YES				YES
F3	Female	MSCs	11899	MGI:1098567	0.0977111	0.633021	0.0816743	0.422667	0.280744	0.677733		YES	YES					YES		YES
F3	Female	MSCs	11905	MGI:88095	0.215573	0.588113	0.266699	0.387039	-0.319305	0.544418		YES													YES
F3	Female	MSCs	11906	MGI:99948	64.1477	0.212406	63.7929	0.120302	0.00798115	0.952469		YES		YES				YES		YES					YES
F3	Female	MSCs	11907	MGI:1333870	115.474	0.0348633	116.479	0.0641995	-0.0125357	0.844741		YES		YES							YES				YES
F3	Female	MSCs	11908	MGI:1298366	20.811	0.0479031	20.1811	0.0440974	0.0446658	0.536997				YES							YES				YES
F3	Female	MSCs	11909	MGI:109349	57.2596	0.0580895	55.9544	0.0477454	0.0330624	0.618443	YES		YES										YES	YES	YES
F3	Female	MSCs	11910	MGI:109384	83.5904	0.238308	87.2296	0.238529	-0.0618735	0.736524				YES											YES
F3	Female	MSCs	11911	MGI:88096	198.818	0.137248	218.811	0.119573	-0.138222	0.206717				YES											YES
F3	Female	MSCs	11920	MGI:107202	55.2931	0.0545775	54.5388	0.036453	0.0197273	0.75568													YES	YES	YES
F3	Female	MSCs	11927	MGI:1333855	93.146	0.0616592	94.2666	0.0798893	-0.0172174	0.814645				YES
F3	Female	MSCs	11928	MGI:88105	529.649	0.136361	533.447	0.0338796	-0.0103106	0.911327				YES						YES					YES
F3	Female	MSCs	11931	MGI:88108	0.665766	0.679016	0.517134	0.413943	0.361177	0.433865				YES				YES		YES					YES
F3	Female	MSCs	11932	MGI:88109	0.0644366	0.630838	0.139655	0.470037	-1.09302	0.0942003				YES
F3	Female	MSCs	11933	MGI:107788	175.326	0.10201	164.726	0.0244051	0.0900038	0.252187			YES	YES
F3	Female	MSCs	11936	MGI:1195260	8.40824	0.350822	7.69089	0.318061	0.127695	0.636228				YES							YES
F3	Female	MSCs	11937	MGI:105058	1.01842	0.305951	1.11451	0.114999	-0.132292	0.58928				YES
F3	Female	MSCs	11938	MGI:88110	332.101	0.0442432	334.564	0.0564157	-0.0106923	0.875615		YES		YES
F3	Female	MSCs	11941	MGI:105368	0.0289676	1.07153	0.0432295	1.48183	-0.484646	0.657415				YES							YES				YES	YES
F3	Female	MSCs	11944	MGI:88113	0.0816222	1.09215	0.0690561	0.598908	0.249336	0.767745				YES						YES
F3	Female	MSCs	11946	MGI:88115	559.456	0.0708556	540.621	0.0251206	0.0494115	0.495399															YES
F3	Female	MSCs	11947	MGI:107801	731.328	0.0854999	696.623	0.0415887	0.0701338	0.382782			YES												YES
F3	Female	MSCs	11949	MGI:1261437	157.381	0.111608	151.416	0.0636805	0.0558131	0.520663			YES												YES
F3	Female	MSCs	11950	MGI:1100495	151.313	0.113115	146.445	0.0331533	0.0471681	0.566227			YES							YES					YES
F3	Female	MSCs	11951	MGI:107653	38.5975	0.0683767	35.8298	0.0672472	0.107047	0.172308				YES							YES				YES
F3	Female	MSCs	11957	MGI:107777	52.5193	0.0768336	49.1301	0.0842879	0.0965197	0.241093			YES							YES					YES
F3	Female	MSCs	11958	MGI:106636	43.5155	0.17011	42.2098	0.0552789	0.0442059	0.685191			YES								YES				YES
F3	Female	MSCs	11964	MGI:1201780	525.249	0.0666893	503.934	0.0686627	0.0597443	0.448535			YES							YES					YES
F3	Female	MSCs	11966	MGI:109618	229.613	0.125784	222.098	0.12702	0.0479135	0.649523		YES								YES					YES
F3	Female	MSCs	11972	MGI:1201778	128.79	0.0951458	126.363	0.0250581	0.0274875	0.70418				YES						YES
F3	Female	MSCs	11973	MGI:894326	138.385	0.0673751	137.103	0.0513465	0.0134421	0.844598				YES					YES		YES
F3	Female	MSCs	11974	MGI:1328318	109.952	0.114049	112.183	0.064304	-0.0288987	0.729454				YES							YES
F3	Female	MSCs	11975	MGI:103286	150.905	0.081297	145.351	0.106661	0.0541779	0.538471				YES							YES				YES
F3	Female	MSCs	11977	MGI:99400	78.9709	0.0498186	76.5001	0.0641936	0.0458741	0.494701		YES													YES
F3	Female	MSCs	11979	MGI:103297	0.144723	0.719819	0.17993	0.495422	-0.337458	0.578319				YES											YES
F3	Female	MSCs	11980	MGI:1330848	70.7754	0.130348	69.9586	0.104939	0.0166011	0.866775			YES					YES		YES
F3	Female	MSCs	11981	MGI:1330826	42.8403	0.255199	54.5587	0.0593025	-0.348789	0.0274842				YES					YES		YES
F3	Female	MSCs	11982	MGI:1330809	24.6502	0.328917	24.7155	0.255016	-0.00508848	0.982096		YES							YES		YES
F3	Female	MSCs	11983	MGI:1196457	113.848	0.0993598	105.565	0.0536338	0.109036	0.174686			YES												YES
F3	Female	MSCs	11984	MGI:88116	55.4813	0.113541	53.8532	0.17291	0.0428883	0.719649				YES
F3	Female	MSCs	11987	MGI:88117	52.3007	0.205501	48.1268	0.0991978	0.119504	0.363392				YES						YES
F3	Female	MSCs	11988	MGI:99828	26.9919	0.338241	27.0971	0.163686	-0.00454759	0.981472			YES												YES
F3	Female	MSCs	11989	MGI:1100521	1.0613	0.250246	1.00942	0.395952	0.0697773	0.814528			YES							YES
F3	Female	MSCs	11990	MGI:1341628	97.8282	0.0209682	97.7247	0.0292799	0.00156942	0.97734		YES	YES
F3	Female	MSCs	11991	MGI:101947	21.6181	0.103405	20.2757	0.0586972	0.0923023	0.302376		YES	YES											YES	YES
F3	Female	MSCs	11992	MGI:1338011	16.4849	0.058353	17.4586	0.0608247	-0.0826255	0.310773				YES											YES
F3	Female	MSCs	11993	MGI:107789	83.9212	0.13426	85.5306	0.0828952	-0.027502	0.774684				YES							YES				YES
F3	Female	MSCs	12000	MGI:88123	1.84092	0.169841	1.58298	0.270443	0.21326	0.337438				YES							YES				YES
F3	Female	MSCs	12005	MGI:1096327	61.5998	0.0666012	60.7489	0.0392876	0.0200097	0.762861			YES	YES							YES				YES
F3	Female	MSCs	12006	MGI:1270862	1.28964	0.378496	1.2466	0.294664	0.0560451	0.847854				YES	YES									YES	YES
F3	Female	MSCs	12009	MGI:107440	10.9113	0.139824	10.6649	0.0579404	0.032641	0.769713					YES						YES
F3	Female	MSCs	12010	MGI:88127	1454.1	0.108237	1464.3	0.0669845	-0.0100924	0.915363			YES
F3	Female	MSCs	12012	MGI:106642	0.024032	1.74472	0.0337871	1.24488	-0.383447	0.743334			YES							YES					YES
F3	Female	MSCs	12013	MGI:894680	145	0.121097	144.282	0.0537988	0.00708859	0.93357			YES												YES
F3	Female	MSCs	12014	MGI:894679	1.57012	0.32273	1.3996	0.250561	0.168935	0.509828			YES					YES		YES					YES
F3	Female	MSCs	12015	MGI:1096330	28.4575	0.103338	30.2557	0.0777828	-0.0881134	0.333147				YES							YES				YES
F3	Female	MSCs	12017	MGI:108047	115.54	0.0896743	112.096	0.0263197	0.0436445	0.544369			YES												YES
F3	Female	MSCs	12018	MGI:1097161	66.9992	0.090437	64.9751	0.148044	0.0439468	0.670053				YES							YES				YES
F3	Female	MSCs	12020	MGI:108015	0.682075	0.366007	0.670328	0.322542	0.0355005	0.915001		YES							YES		YES				YES
F3	Female	MSCs	12021	MGI:1328361	11.6236	0.18051	9.65539	0.239426	0.26665	0.133192		YES								YES					YES
F3	Female	MSCs	12022	MGI:103124	0.0199669	1.64439	0.0750116	1.06613	-1.76484	0.116114				YES											YES
F3	Female	MSCs	12028	MGI:99702	96.4858	0.131468	96.4769	0.0655179	9.35927e-05	0.999173				YES											YES
F3	Female	MSCs	12029	MGI:1278332	5.58471	0.451087	6.07643	0.136867	-0.122784	0.616398				YES						YES					YES
F3	Female	MSCs	12032	MGI:1096385	0.967423	0.452668	0.96679	0.339427	0.00771847	0.982815				YES							YES
F3	Female	MSCs	12033	MGI:101917	18.4237	0.1273	15.8008	0.043408	0.221204	0.0346095			YES
F3	Female	MSCs	12034	MGI:102520	90.3311	0.086665	86.2474	0.080267	0.066728	0.408109				YES						YES				YES	YES
F3	Female	MSCs	12035	MGI:104861	51.0278	0.209746	45.7008	0.151075	0.159509	0.303334			YES							YES					YES
F3	Female	MSCs	12036	MGI:1276534	26.437	0.156774	26.5811	0.1531	-0.00822483	0.947187				YES											YES
F3	Female	MSCs	12038	MGI:894278	0.324522	0.810253	0.309314	0.212152	0.0585337	0.900075	YES									YES					YES
F3	Female	MSCs	12039	MGI:107701	38.0648	0.122817	39.2808	0.0636505	-0.0451288	0.621245				YES							YES				YES
F3	Female	MSCs	12040	MGI:88137	6.07791	0.122354	6.31132	0.0704898	-0.0542745	0.64884			YES					YES		YES					YES
F3	Female	MSCs	12041	MGI:1276121	61.1878	0.103536	59.6444	0.0875845	0.0366864	0.671378				YES						YES					YES
F3	Female	MSCs	12042	MGI:1337994	76.1171	0.0845199	73.5376	0.0565591	0.0499241	0.504529			YES							YES					YES
F3	Female	MSCs	12043	MGI:88138	27.702	0.111341	28.9092	0.0756336	-0.0616454	0.501649			YES												YES
F3	Female	MSCs	12044	MGI:102687	0.0396271	1.06003	0.0599945	0.890588	-0.612865	0.516305		YES
F3	Female	MSCs	12045	MGI:1278326	16.6192	0.387465	11.0017	0.148952	0.594766	0.0104884		YES
F3	Female	MSCs	12046	MGI:1278327	0.0238831	1.19705	0.0217211	0.627363	0.0971257	0.918152		YES
F3	Female	MSCs	12047	MGI:1278325	0.310898	0.375453	0.259462	0.418046	0.267901	0.532298		YES									YES				YES
F3	Female	MSCs	12048	MGI:88139	60.9579	0.148474	61.2329	0.0992437	-0.00664335	0.949815				YES						YES					YES
F3	Female	MSCs	12050	MGI:108052	43.2907	0.0989427	46.8927	0.0613164	-0.115355	0.172286			YES
F3	Female	MSCs	12051	MGI:88140	6.89831	0.142112	6.35259	0.356227	0.116359	0.582744				YES											YES
F3	Female	MSCs	12053	MGI:107187	47.1335	0.202183	48.3643	0.136518	-0.0375268	0.77846			YES										YES	YES	YES
F3	Female	MSCs	12054	MGI:1332238	21.2997	0.0752386	23.3425	0.0485085	-0.131762	0.103826				YES
F3	Female	MSCs	12055	MGI:1332237	9.00198	0.0807711	8.92163	0.149708	0.0138886	0.907429				YES							YES
F3	Female	MSCs	12057	MGI:99438	0.509767	0.35409	0.398181	0.221258	0.350666	0.284994		YES		YES							YES				YES	YES
F3	Female	MSCs	12061	MGI:88144	0.055515	0.908052	0.0573961	0.698765	-0.0349337	0.967412				YES						YES					YES
F3	Female	MSCs	12062	MGI:102845	0.010105	1.36931	0.010061	1.36982	0.058383	0.958602				YES						YES					YES
F3	Female	MSCs	12064	MGI:88145	2.73056	0.353823	2.21784	0.171803	0.3003	0.236484		YES													YES
F3	Female	MSCs	12068	MGI:1343104	32.4707	0.129107	29.5939	0.0918666	0.133749	0.194776		YES						YES		YES
F3	Female	MSCs	12070	MGI:1338016	26.788	0.111158	26.9826	0.160798	-0.0113267	0.92153		YES
F3	Female	MSCs	12075	MGI:101770	0.84604	0.30892	0.896088	0.302482	-0.0768096	0.793838			YES							YES
F3	Female	MSCs	12091	MGI:88151	123.919	0.0823597	122.824	0.105148	0.012775	0.881299				YES											YES
F3	Female	MSCs	12096	MGI:88156	0.150695	0.842867	0.183619	0.641065	-0.291728	0.690515				YES							YES
F3	Female	MSCs	12097	MGI:88157	0.251654	0.93014	0.216733	0.433434	0.211026	0.778668				YES							YES				YES
F3	Female	MSCs	12111	MGI:88158	908.404	0.189233	1019.24	0.0758594	-0.166097	0.196275				YES							YES				YES
F3	Female	MSCs	12121	MGI:1101760	0.99439	0.38023	1.29224	0.192758	-0.381787	0.175285									YES		YES
F3	Female	MSCs	12122	MGI:108093	50.0345	0.111287	52.8538	0.0518584	-0.0791238	0.353856				YES					YES		YES				YES
F3	Female	MSCs	12124	MGI:1206591	0.396536	0.390088	0.426501	0.29014	-0.110186	0.752136				YES
F3	Female	MSCs	12125	MGI:1197519	48.8318	0.128835	46.5087	0.13965	0.0700671	0.536393				YES					YES		YES				YES
F3	Female	MSCs	12140	MGI:101916	1.60426	1.08652	1.17476	0.136696	0.445309	0.39021											YES
F3	Female	MSCs	12142	MGI:99655	6.84828	0.171305	6.77439	0.108685	0.015061	0.914783		YES	YES							YES					YES
F3	Female	MSCs	12143	MGI:88169	0.167652	1.07464	0.156151	1.13665	0.127353	0.89592				YES											YES
F3	Female	MSCs	12144	MGI:1328362	15.3959	0.222628	14.7753	0.187282	0.0582483	0.714353		YES		YES				YES		YES				YES	YES
F3	Female	MSCs	12145	MGI:103567	0.505095	0.283244	0.552807	0.297999	-0.133605	0.664744					YES
F3	Female	MSCs	12151	MGI:88174	61.8456	0.186203	61.4451	0.128483	0.00929545	0.942915			YES										YES	YES	YES
F3	Female	MSCs	12153	MGI:88176	269.432	0.102059	278.611	0.0972843	-0.048286	0.602071				YES							YES				YES
F3	Female	MSCs	12155	MGI:1316745	0.029121	0.677682	0.103234	0.691125	-1.6798	0.0683034										YES					YES
F3	Female	MSCs	12156	MGI:88177	5.05672	0.537145	7.76957	0.247336	-0.61958	0.0952426		YES								YES					YES
F3	Female	MSCs	12159	MGI:88180	86.0221	0.500083	122.274	0.233091	-0.507182	0.175671			YES							YES					YES
F3	Female	MSCs	12160	MGI:88181	28.0893	0.321953	37.0835	0.283147	-0.400549	0.100569		YES								YES					YES
F3	Female	MSCs	12161	MGI:88182	1.52673	0.418174	2.26574	0.438885	-0.560306	0.120436			YES							YES					YES
F3	Female	MSCs	12162	MGI:103302	0.046842	1.65521	0.0464165	0.482181	-0.0232803	0.979644				YES						YES					YES
F3	Female	MSCs	12163	MGI:104515	0.494664	0.637991	0.700484	0.419646	-0.495054	0.323411				YES											YES
F3	Female	MSCs	12164	MGI:107335	0.273807	0.358404	0.180081	0.470182	0.58094	0.201183				YES											YES
F3	Female	MSCs	12166	MGI:1338938	126.254	0.123991	134.12	0.114279	-0.0872083	0.393017			YES												YES
F3	Female	MSCs	12167	MGI:107191	0.335411	0.619638	0.214559	1.32947	0.655021	0.43381		YES								YES					YES
F3	Female	MSCs	12168	MGI:1095407	65.7702	0.0829364	68.5037	0.065819	-0.0587894	0.440874		YES	YES												YES
F3	Female	MSCs	12169	MGI:1101778	0.2254	0.789187	0.428947	0.560769	-0.9145	0.169244		YES									YES				YES
F3	Female	MSCs	12175	MGI:109327	185.058	0.0847104	187.165	0.0662552	-0.0162929	0.835232		YES	YES							YES					YES
F3	Female	MSCs	12176	MGI:109326	91.0661	0.117393	91.5242	0.169542	-0.00768698	0.946038			YES							YES					YES
F3	Female	MSCs	12177	MGI:1332659	94.6935	0.137208	98.1746	0.08783	-0.0520766	0.598945			YES												YES
F3	Female	MSCs	12180	MGI:104790	0.157189	0.628941	0.141115	0.335608	0.149564	0.779301			YES										YES	YES	YES
F3	Female	MSCs	12181	MGI:1334460	56.3246	0.0993411	55.3502	0.0837757	0.0250602	0.767673				YES							YES				YES
F3	Female	MSCs	12182	MGI:105370	6.96325	0.585733	6.85436	0.558505	0.0163336	0.967246			YES												YES
F3	Female	MSCs	12183	MGI:1098242	11.5719	0.102297	11.0733	0.0782417	0.063916	0.530402			YES							YES					YES
F3	Female	MSCs	12189	MGI:104537	35.901	0.205159	33.8815	0.135719	0.08298	0.548125			YES								YES		YES	YES	YES
F3	Female	MSCs	12190	MGI:109337	20.5284	0.193714	18.8074	0.121312	0.125935	0.359971			YES								YES		YES	YES	YES
F3	Female	MSCs	12192	MGI:107946	46.4976	0.0987634	45.2735	0.123716	0.038634	0.698389				YES											YES
F3	Female	MSCs	12193	MGI:107945	198.611	0.193953	208.123	0.190722	-0.0675729	0.639847				YES							YES				YES
F3	Female	MSCs	12211	MGI:1276108	283.434	0.0729971	281.685	0.0332402	0.00892699	0.89763		YES	YES					YES		YES					YES
F3	Female	MSCs	12212	MGI:1344694	6.36036	0.217926	7.43951	0.0923547	-0.224259	0.160476			YES							YES
F3	Female	MSCs	12215	MGI:88208	524.726	0.106551	537.297	0.0548146	-0.0341583	0.693693					YES						YES
F3	Female	MSCs	12217	MGI:1277955	8.20911	0.337367	8.39344	0.377063	-0.034934	0.887702				YES	YES						YES
F3	Female	MSCs	12223	MGI:99439	0.253945	0.655752	0.403585	0.201652	-0.653989	0.182756		YES
F3	Female	MSCs	12224	MGI:1338056	0.183889	0.46007	0.223267	0.553318	-0.28364	0.565989			YES												YES
F3	Female	MSCs	12226	MGI:88215	78.2721	0.0912805	75.1896	0.0572798	0.057986	0.452726			YES												YES
F3	Female	MSCs	12227	MGI:108384	59.9508	0.244802	74.5103	0.203516	-0.313526	0.0822938				YES						YES					YES
F3	Female	MSCs	12228	MGI:109532	1.0437	0.280862	1.18568	0.131421	-0.179978	0.433797			YES							YES
F3	Female	MSCs	12229	MGI:88216	31.9921	0.101798	29.8252	0.0910146	0.101097	0.282607		YES													YES
F3	Female	MSCs	12231	MGI:103118	0.0202314	1.63132	0.0279456	1.38136	-0.430581	0.725921			YES												YES
F3	Female	MSCs	12234	MGI:1338871	19.0506	0.101095	19.6388	0.0499795	-0.0440478	0.61394		YES	YES	YES							YES				YES
F3	Female	MSCs	12235	MGI:1100510	45.7415	0.315759	40.1541	0.280426	0.187033	0.403363		YES												YES	YES
F3	Female	MSCs	12236	MGI:1333889	67.5178	0.250866	60.2486	0.2735	0.16389	0.410544				YES							YES			YES	YES
F3	Female	MSCs	12237	MGI:1343463	92.2704	0.131618	87.2916	0.0763498	0.0799276	0.39388			YES						YES		YES			YES
F3	Female	MSCs	12238	MGI:88218	91.3539	0.110094	86.0926	0.0837535	0.0856554	0.339858			YES
F3	Female	MSCs	12257	MGI:88222	74.5507	0.141795	74.5481	0.185238	-6.66347e-05	0.999587				YES											YES
F3	Female	MSCs	12258	MGI:894696	226.794	0.199904	277.384	0.125499	-0.290477	0.0445077				YES						YES					YES
F3	Female	MSCs	12259	MGI:88223	643.77	0.144566	560.109	0.0602018	0.200843	0.0617679				YES
F3	Female	MSCs	12260	MGI:88224	947.129	0.133513	870.71	0.0606788	0.12137	0.227155				YES
F3	Female	MSCs	12261	MGI:1194505	30.9389	0.145635	27.6928	0.0784233	0.159739	0.138213			YES							YES					YES
F3	Female	MSCs	12262	MGI:88225	884.954	0.139426	805.515	0.0637667	0.135696	0.194246				YES
F3	Female	MSCs	12263	MGI:88226	5.43454	0.289719	5.45897	0.173151	-0.0081754	0.967615				YES											YES
F3	Female	MSCs	12265	MGI:108445	1.96055	0.408232	2.0345	0.449237	-0.0463234	0.894323				YES		YES		YES							YES
F3	Female	MSCs	12266	MGI:88227	66.3253	0.407009	67.8164	0.330528	-0.0325684	0.903211				YES											YES
F3	Female	MSCs	12267	MGI:1097680	500.217	0.100235	480.002	0.138604	0.05946	0.576962			YES												YES
F3	Female	MSCs	12268	MGI:88228	6.65036	0.511277	5.72938	0.141742	0.214584	0.455695				YES
F3	Female	MSCs	12269	MGI:88229	0.0880539	1.07849	0.0760384	0.95145	0.269069	0.755119		YES									YES
F3	Female	MSCs	12273	MGI:88232	133.398	0.184247	133.795	0.133457	-0.00443739	0.971816				YES							YES				YES
F3	Female	MSCs	12274	MGI:88233	0.128985	0.684938	0.177225	0.501013	-0.4358	0.523847		YES
F3	Female	MSCs	12282	MGI:108030	173.535	0.0472319	171.645	0.0865363	0.0157726	0.829925				YES
F3	Female	MSCs	12283	MGI:107438	279.323	0.0707021	279.439	0.0445056	-0.000625455	0.992938		YES							YES		YES				YES
F3	Female	MSCs	12286	MGI:109482	16.076	0.338403	19.7736	0.137534	-0.297864	0.194502				YES				YES		YES					YES
F3	Female	MSCs	12287	MGI:88296	7.81685	0.447049	8.53211	0.211647	-0.124	0.660107			YES
F3	Female	MSCs	12288	MGI:103013	15.5561	0.201688	13.5733	0.171016	0.197811	0.196735			YES	YES				YES	YES	YES	YES
F3	Female	MSCs	12289	MGI:88293	12.6002	0.142555	11.03	0.140366	0.193294	0.1398			YES					YES		YES					YES
F3	Female	MSCs	12290	MGI:106217	0.205848	0.585751	0.312949	0.384449	-0.595125	0.221561		YES	YES					YES		YES
F3	Female	MSCs	12291	MGI:1201678	5.98368	0.5049	5.84345	0.184993	0.0352555	0.914523					YES
F3	Female	MSCs	12292	MGI:88294	0.111606	0.946658	0.106803	0.755613	0.023593	0.978227				YES
F3	Female	MSCs	12293	MGI:88295	40.5536	0.163898	41.2642	0.148399	-0.0247326	0.849391		YES
F3	Female	MSCs	12294	MGI:1338890	0.0507475	0.804154	0.0367923	0.288356	0.410778	0.588568			YES					YES	YES	YES	YES
F3	Female	MSCs	12295	MGI:102522	3.84223	0.169591	3.80365	0.174217	0.0156772	0.926072				YES							YES
F3	Female	MSCs	12296	MGI:894644	0.262118	0.37363	0.155207	0.607701	0.787181	0.146592		YES							YES		YES
F3	Female	MSCs	12297	MGI:103307	24.9407	0.11885	24.6141	0.0617032	0.0192328	0.835845				YES						YES						YES
F3	Female	MSCs	12298	MGI:103301	3.06176	0.209228	3.10716	0.196207	-0.0186369	0.922093		YES	YES					YES	YES	YES	YES				YES	YES
F3	Female	MSCs	12299	MGI:1206582	0.00950796	1.36969	0.0239179	1.03652	-1.0364	0.358493				YES							YES
F3	Female	MSCs	12301	MGI:1270839	61.0862	0.163933	53.653	0.07153	0.187292	0.0995281			YES						YES		YES				YES
F3	Female	MSCs	12304	MGI:104864	288.162	0.089862	279.07	0.0865703	0.0462451	0.585264			YES												YES
F3	Female	MSCs	12305	MGI:99216	135.754	0.236713	165.143	0.0989219	-0.282719	0.0712626				YES											YES
F3	Female	MSCs	12306	MGI:88246	799.434	0.0530449	803.757	0.0656563	-0.00777916	0.920094			YES												YES
F3	Female	MSCs	12309	MGI:104528	0.128272	0.87582	0.140798	0.676811	-0.136626	0.852506			YES								YES
F3	Female	MSCs	12310	MGI:2151253	0.00970848	1.37101	0.0225533	0.619463	-1.00943	0.321313		YES									YES					YES
F3	Female	MSCs	12313	MGI:88251	883.578	0.0761118	883.646	0.0567155	-0.000112101	0.998896				YES				YES		YES					YES
F3	Female	MSCs	12314	MGI:103250	475.823	0.102786	480.778	0.104617	-0.0149422	0.877799				YES							YES				YES
F3	Female	MSCs	12315	MGI:103249	349.964	0.0541297	347.765	0.0468741	0.00909681	0.894067				YES							YES				YES
F3	Female	MSCs	12316	MGI:1334448	53.9529	0.252864	45.8195	0.267798	0.235498	0.236709		YES
F3	Female	MSCs	12317	MGI:88252	992.454	0.0948324	983.196	0.0660562	0.0135232	0.879242				YES											YES
F3	Female	MSCs	12319	MGI:88253	0.307131	0.542174	0.276919	0.647181	0.151505	0.785007			YES						YES
F3	Female	MSCs	12321	MGI:1097158	826.581	0.155682	875.681	0.139783	-0.0832416	0.513615		YES									YES
F3	Female	MSCs	12322	MGI:88256	0.549337	0.562814	0.803243	0.19292	-0.541762	0.179485				YES							YES				YES
F3	Female	MSCs	12323	MGI:88257	0.678392	0.439191	0.820036	0.148209	-0.272146	0.396073				YES											YES
F3	Female	MSCs	12325	MGI:88259	112.909	0.0424625	114.553	0.0606887	-0.0208547	0.746079				YES					YES		YES				YES
F3	Female	MSCs	12326	MGI:88258	7.95515	0.430079	7.54792	0.173729	0.0755669	0.791438		YES								YES					YES
F3	Female	MSCs	12328	MGI:104728	29.847	0.0706989	30.1178	0.0823513	-0.0126024	0.876708			YES								YES				YES
F3	Female	MSCs	12330	MGI:88261	814.018	0.140088	800.681	0.081447	0.0238372	0.821017			YES
F3	Female	MSCs	12331	MGI:88262	681.64	0.0644585	687.187	0.0503944	-0.0116942	0.876197			YES						YES		YES
F3	Female	MSCs	12332	MGI:1098259	404.586	0.138938	385.931	0.147711	0.0680396	0.56319				YES							YES
F3	Female	MSCs	12333	MGI:88263	58.894	0.104293	60.4625	0.0811509	-0.0379518	0.661641				YES					YES		YES				YES
F3	Female	MSCs	12334	MGI:88264	377.333	0.084928	386.378	0.0587986	-0.0342097	0.663089				YES											YES
F3	Female	MSCs	12335	MGI:107437	0.580303	0.573964	0.403277	0.338448	0.514351	0.227973			YES	YES				YES		YES					YES
F3	Female	MSCs	12336	MGI:88266	266.346	0.0431205	269.151	0.0355386	-0.0151193	0.810623			YES							YES					YES
F3	Female	MSCs	12337	MGI:1100859	26.3991	0.190466	29.2405	0.102168	-0.147842	0.249847				YES						YES					YES
F3	Female	MSCs	12338	MGI:1100850	3.89653	0.691092	2.53179	0.641411	0.628203	0.229426		YES													YES
F3	Female	MSCs	12339	MGI:1338030	78.576	0.109873	77.6465	0.0562088	0.0171911	0.834234		YES								YES					YES
F3	Female	MSCs	12340	MGI:106227	93.6799	0.0994895	92.6547	0.0605673	0.0157845	0.841213		YES
F3	Female	MSCs	12343	MGI:106222	361.24	0.12853	347.946	0.0700781	0.0541025	0.570827		YES
F3	Female	MSCs	12345	MGI:104652	250.113	0.0741551	240.713	0.0408079	0.0552829	0.436343				YES					YES		YES
F3	Female	MSCs	12348	MGI:1336193	2.14383	0.222813	2.87074	0.167859	-0.42213	0.0469896				YES							YES
F3	Female	MSCs	12349	MGI:88269	0.375055	0.521633	0.451105	0.503518	-0.267005	0.55419		YES
F3	Female	MSCs	12350	MGI:88270	1.38003	0.526356	2.50008	0.614514	-0.84941	0.0897705		YES													YES
F3	Female	MSCs	12353	MGI:1333786	0.184649	0.910365	0.125247	0.572369	0.603615	0.42943				YES						YES					YES	YES
F3	Female	MSCs	12354	MGI:103100	0.519474	0.267419	0.535951	0.149322	-0.0393157	0.890295				YES
F3	Female	MSCs	12355	MGI:1346307	1.52704	0.154974	1.58589	0.158818	-0.0517367	0.787189				YES							YES				YES
F3	Female	MSCs	12359	MGI:88271	356.629	0.193257	403.459	0.230344	-0.178048	0.318244			YES												YES
F3	Female	MSCs	12361	MGI:1309489	90.4586	0.0999766	91.6221	0.0690907	-0.0183806	0.821583		YES	YES						YES		YES				YES
F3	Female	MSCs	12362	MGI:96544	54.5641	0.104606	54.1434	0.0381032	0.011097	0.888178		YES													YES
F3	Female	MSCs	12363	MGI:107700	13.6688	0.130929	15.2676	0.123633	-0.160579	0.179456		YES													YES
F3	Female	MSCs	12364	MGI:1312922	26.6392	0.306021	27.4662	0.127262	-0.0438707	0.81233		YES													YES
F3	Female	MSCs	12365	MGI:1335092	0.120325	1.00023	0.160673	0.565084	-0.406345	0.532076			YES							YES					YES
F3	Female	MSCs	12366	MGI:97295	31.1641	0.104776	28.5725	0.072079	0.125116	0.172663			YES								YES				YES
F3	Female	MSCs	12367	MGI:107739	30.0868	0.0975744	27.8377	0.058298	0.112041	0.19334			YES												YES
F3	Female	MSCs	12368	MGI:1312921	14.3924	0.108348	13.9878	0.055971	0.0413005	0.663446			YES							YES					YES
F3	Female	MSCs	12369	MGI:109383	24.6927	0.0769938	23.7072	0.0177346	0.0587277	0.434678				YES						YES					YES
F3	Female	MSCs	12370	MGI:1261423	70.8	0.14244	68.8086	0.034336	0.0410231	0.651617			YES						YES		YES				YES
F3	Female	MSCs	12371	MGI:1277950	31.4278	0.116839	31.8103	0.0681304	-0.0172968	0.850439				YES							YES				YES
F3	Female	MSCs	12372	MGI:1309468	0.206748	0.477819	0.361413	0.31077	-0.784018	0.0750958				YES
F3	Female	MSCs	12373	MGI:1309469	0.30033	0.50235	0.33857	0.362671	-0.170337	0.688026			YES							YES
F3	Female	MSCs	12380	MGI:1098236	145.641	0.0824576	151.628	0.0365433	-0.0581488	0.414279		YES						YES							YES
F3	Female	MSCs	12385	MGI:88274	342.166	0.0677234	350.153	0.0498853	-0.0332679	0.645921		YES	YES	YES					YES		YES
F3	Female	MSCs	12386	MGI:88275	0.0631353	0.999348	0.0256646	1.17694	1.30543	0.207325		YES							YES		YES
F3	Female	MSCs	12387	MGI:88276	704.396	0.0374474	713.486	0.0616	-0.0184914	0.801119				YES									YES	YES	YES
F3	Female	MSCs	12388	MGI:105100	719.673	0.063509	734.267	0.0884739	-0.0289562	0.732518			YES							YES					YES
F3	Female	MSCs	12389	MGI:102709	63.3776	0.136359	57.0977	0.189442	0.150717	0.251494		YES													YES
F3	Female	MSCs	12390	MGI:107571	72.4236	0.128276	70.1802	0.055251	0.0451491	0.609756		YES													YES
F3	Female	MSCs	12391	MGI:107570	0.484386	0.469109	0.452168	0.291012	0.0918726	0.804579				YES											YES	YES
F3	Female	MSCs	12393	MGI:99829	27.9984	0.216788	31.0064	0.191518	-0.14654	0.372506		YES	YES	YES				YES		YES					YES
F3	Female	MSCs	12394	MGI:99852	138.341	0.12459	149.215	0.0495069	-0.109191	0.221092				YES				YES		YES					YES
F3	Female	MSCs	12395	MGI:104793	10.5382	0.0828614	11.2081	0.0789976	-0.0882424	0.367969		YES						YES		YES					YES
F3	Female	MSCs	12396	MGI:1333833	34.0644	0.0502222	33.857	0.0381453	0.00866023	0.89675		YES	YES	YES				YES		YES					YES
F3	Female	MSCs	12398	MGI:1338013	0.563346	0.67253	0.530501	0.492579	0.0861853	0.857127				YES				YES	YES	YES	YES				YES
F3	Female	MSCs	12399	MGI:102672	7.65284	0.304841	6.5665	0.0846195	0.220647	0.233506					YES					YES					YES
F3	Female	MSCs	12400	MGI:99851	163.295	0.126169	152.976	0.0647414	0.0941587	0.308367		YES		YES					YES		YES				YES
F3	Female	MSCs	12402	MGI:88279	59.804	0.158418	56.2704	0.0764524	0.0878752	0.399634			YES	YES							YES				YES
F3	Female	MSCs	12404	MGI:88281	0.965656	0.534899	1.60583	0.273628	-0.728763	0.126231			YES
F3	Female	MSCs	12405	MGI:88282	0.00972981	1.3712	0.0696737	0.903887	-2.45191	0.0350964	YES							YES		YES
F3	Female	MSCs	12406	MGI:88283	1524.57	0.0987124	1556.63	0.0625215	-0.0300292	0.741523				YES											YES
F3	Female	MSCs	12408	MGI:88284	21.5614	0.0636863	21.0781	0.0776108	0.032783	0.688557			YES							YES					YES
F3	Female	MSCs	12409	MGI:107200	57.6526	0.264848	54.9465	0.186329	0.0694087	0.694384				YES							YES				YES
F3	Female	MSCs	12411	MGI:88285	0.361918	0.565805	0.192907	0.771971	0.926946	0.171586				YES						YES					YES
F3	Female	MSCs	12412	MGI:105369	27.052	0.0409732	25.753	0.0381779	0.0710691	0.300506			YES							YES					YES
F3	Female	MSCs	12416	MGI:88289	8.6288	0.191435	8.80528	0.0685835	-0.0296549	0.820775				YES									YES	YES	YES
F3	Female	MSCs	12417	MGI:108515	17.0602	0.0842921	17.1363	0.0689525	-0.00589715	0.94571			YES										YES	YES	YES
F3	Female	MSCs	12418	MGI:1195985	18.9525	0.128554	20.2264	0.0731224	-0.0940072	0.347584				YES									YES	YES	YES
F3	Female	MSCs	12419	MGI:109372	198.603	0.141701	196.6	0.0464048	0.0146296	0.875362		YES	YES												YES
F3	Female	MSCs	12421	MGI:1341850	129.705	0.144442	122.737	0.112079	0.0796438	0.462407		YES								YES					YES
F3	Female	MSCs	12424	MGI:88297	0.1145	0.944523	0.167202	1.10623	-0.480718	0.597829				YES											YES
F3	Female	MSCs	12427	MGI:108042	0.0791566	1.0871	0.0303966	1.50411	1.37069	0.223997			YES						YES						YES
F3	Female	MSCs	12428	MGI:108069	127.965	0.316049	105.728	0.30226	0.275183	0.234287			YES										YES	YES	YES
F3	Female	MSCs	12442	MGI:88311	45.3818	0.287885	38.3257	0.333685	0.243085	0.303168			YES						YES		YES				YES
F3	Female	MSCs	12443	MGI:88313	391.534	0.129203	440.173	0.0911703	-0.168971	0.110011											YES				YES
F3	Female	MSCs	12444	MGI:88314	315.023	0.250107	329.797	0.125293	-0.066045	0.664933				YES						YES					YES
F3	Female	MSCs	12445	MGI:88315	71.346	0.197427	76.1096	0.0698227	-0.0932123	0.438795				YES							YES				YES
F3	Female	MSCs	12447	MGI:88316	18.098	0.200624	16.12	0.189758	0.16642	0.283519				YES										YES	YES
F3	Female	MSCs	12448	MGI:1329034	38.0266	0.262449	34.9561	0.125897	0.121005	0.447333		YES	YES											YES	YES
F3	Female	MSCs	12449	MGI:102551	32.2846	0.280098	28.0597	0.352352	0.201337	0.401053			YES	YES											YES
F3	Female	MSCs	12450	MGI:102890	687.349	0.19782	705.281	0.142481	-0.0371583	0.790139		YES								YES					YES
F3	Female	MSCs	12452	MGI:1095734	55.3671	0.146045	54.6503	0.0464747	0.0188194	0.843717															YES
F3	Female	MSCs	12453	MGI:1341077	154.587	0.079796	151.866	0.0524221	0.0256239	0.724952															YES
F3	Female	MSCs	12454	MGI:1276106	8.08918	0.196028	6.70733	0.159314	0.268738	0.100729			YES		YES										YES
F3	Female	MSCs	12455	MGI:1328363	27.9326	0.0635725	27.7218	0.101662	0.0103688	0.90425			YES							YES					YES
F3	Female	MSCs	12457	MGI:109382	16.1686	0.364603	14.7745	0.0929328	0.129205	0.522983			YES								YES				YES
F3	Female	MSCs	12458	MGI:1333797	0.0147245	1.47832	0.0205273	1.57409	-0.3117	0.804792				YES							YES				YES
F3	Female	MSCs	12460	MGI:1333783	18.3058	0.105026	18.4314	0.0563431	-0.0097095	0.913093				YES							YES				YES
F3	Female	MSCs	12461	MGI:107186	246.631	0.133896	229.973	0.0583259	0.1009	0.291626			YES											YES	YES
F3	Female	MSCs	12462	MGI:104708	189.617	0.142483	180.472	0.0626381	0.0713204	0.461489				YES							YES			YES	YES
F3	Female	MSCs	12464	MGI:104689	224.244	0.0814432	212.035	0.0445461	0.080785	0.280396			YES						YES		YES			YES	YES
F3	Female	MSCs	12465	MGI:107185	234.715	0.116505	221.049	0.0249071	0.0865537	0.303988			YES							YES				YES	YES
F3	Female	MSCs	12466	MGI:107943	227.68	0.145743	208.174	0.0645841	0.129228	0.206653										YES				YES	YES
F3	Female	MSCs	12467	MGI:1329013	0.330419	0.225635	0.387781	0.172254	-0.21896	0.474384			YES
F3	Female	MSCs	12468	MGI:107184	177.999	0.105627	169.024	0.0378337	0.0746244	0.343437				YES						YES				YES	YES
F3	Female	MSCs	12469	MGI:107183	229.595	0.1354	212.828	0.0562386	0.109387	0.245873			YES								YES			YES	YES
F3	Female	MSCs	12475	MGI:88318	155.989	0.0722386	170.02	0.108571	-0.124236	0.162087			YES
F3	Female	MSCs	12476	MGI:1096360	155.02	0.0653274	161.701	0.0433115	-0.060828	0.365521											YES
F3	Female	MSCs	12478	MGI:88319	0.233022	0.648851	0.453116	1.01663	-0.941073	0.200675				YES											YES
F3	Female	MSCs	12479	MGI:107674	6.83484	0.174349	6.72622	0.216594	0.0257228	0.878718			YES												YES
F3	Female	MSCs	12481	MGI:88320	0.0660962	0.933418	0.0487502	0.953443	0.436779	0.633235			YES
F3	Female	MSCs	12482	MGI:88321	0.466778	0.423036	0.705628	1.2687	-0.584898	0.430658		YES									YES
F3	Female	MSCs	12483	MGI:88322	11.4354	0.182028	10.2744	0.15605	0.155598	0.29162				YES						YES
F3	Female	MSCs	12484	MGI:88323	7.82673	0.293491	6.55364	0.379495	0.257433	0.349164			YES							YES					YES
F3	Female	MSCs	12487	MGI:88327	28.8172	0.434751	26.4481	0.211855	0.124441	0.61772		YES							YES		YES				YES
F3	Female	MSCs	12488	MGI:1330281	79.6757	0.0868695	79.2484	0.0512129	0.00753437	0.917654		YES	YES					YES		YES					YES
F3	Female	MSCs	12489	MGI:99440	22.6203	0.569527	17.9325	0.16828	0.337221	0.283184			YES							YES
F3	Female	MSCs	12490	MGI:88329	13.7726	0.457776	16.9593	0.342268	-0.300317	0.315994		YES	YES												YES
F3	Female	MSCs	12491	MGI:107899	348.556	0.332696	331.714	0.213141	0.0713362	0.731748		YES													YES
F3	Female	MSCs	12492	MGI:1196458	142.58	0.0402364	139.141	0.033383	0.0352249	0.555029			YES												YES
F3	Female	MSCs	12493	MGI:88330	16.7186	0.170966	15.1229	0.0947445	0.144422	0.23736				YES						YES
F3	Female	MSCs	12494	MGI:107474	7.42678	0.327254	5.9555	0.230057	0.315623	0.180958			YES												YES
F3	Female	MSCs	12495	MGI:102805	94.7444	0.0795979	80.8265	0.139022	0.229484	0.031387			YES							YES					YES
F3	Female	MSCs	12496	MGI:1096863	1.10155	0.550739	1.6987	0.195896	-0.620011	0.0957263				YES							YES				YES
F3	Female	MSCs	12497	MGI:1202295	18.0119	0.0916942	18.1945	0.0894812	-0.0149012	0.872937			YES							YES
F3	Female	MSCs	12499	MGI:1321385	32.9697	0.0354766	33.2804	0.0718372	-0.0137859	0.848089			YES												YES
F3	Female	MSCs	12500	MGI:88331	0.0406166	0.958343	0.0399484	0.803374	0.064148	0.945341			YES
F3	Female	MSCs	12501	MGI:88332	0.0297607	1.40124	0.0221917	1.6858	0.539463	0.650497			YES												YES
F3	Female	MSCs	12502	MGI:88333	0.0361608	1.21161	0.0296739	1.1983	0.287089	0.789848			YES
F3	Female	MSCs	12503	MGI:88334	6.49559	0.0833882	6.53281	0.0365339	-0.0078676	0.938944		YES		YES				YES		YES
F3	Female	MSCs	12504	MGI:88335	8.39491	0.294769	7.92414	0.384976	0.0864397	0.74556				YES											YES
F3	Female	MSCs	12505	MGI:88338	239.789	0.194938	217.802	0.102567	0.138657	0.267272			YES							YES					YES
F3	Female	MSCs	12506	MGI:88339	89.2446	0.113789	78.6084	0.0428011	0.183132	0.0369211			YES
F3	Female	MSCs	12507	MGI:88340	0.241586	0.285355	0.329095	0.390752	-0.448359	0.250029				YES
F3	Female	MSCs	12508	MGI:88341	270.117	0.152372	255.667	0.0241279	0.0793043	0.419456		YES								YES
F3	Female	MSCs	12509	MGI:109177	35.9151	0.224019	31.5687	0.0824991	0.185975	0.182475			YES							YES
F3	Female	MSCs	12511	MGI:103566	0.0293428	0.693798	0.0588121	0.736243	-0.886834	0.318946				YES							YES				YES
F3	Female	MSCs	12512	MGI:99529	193.199	0.147058	184.923	0.109544	0.0631192	0.556054				YES					YES		YES				YES
F3	Female	MSCs	12514	MGI:88342	418.57	0.191263	382.118	0.236668	0.13135	0.412944				YES
F3	Female	MSCs	12515	MGI:88343	0.7868	0.226942	0.942006	0.480534	-0.258701	0.433385		YES								YES
F3	Female	MSCs	12516	MGI:88344	0.0296496	1.36978	0.0686687	1.47672	-1.09883	0.345222				YES
F3	Female	MSCs	12517	MGI:88345	240.34	0.151179	252.595	0.167799	-0.0719067	0.571754				YES							YES
F3	Female	MSCs	12518	MGI:101774	0.225863	0.96882	0.311545	0.538069	-0.45413	0.443222				YES							YES
F3	Female	MSCs	12519	MGI:101775	8.05122	0.300274	6.99247	0.17595	0.203373	0.305459			YES								YES				YES
F3	Female	MSCs	12520	MGI:1096398	389.627	0.15714	424.701	0.0465551	-0.124341	0.245439				YES					YES		YES				YES
F3	Female	MSCs	12521	MGI:104651	21.6356	0.169706	20.8993	0.0304145	0.050172	0.650944				YES						YES
F3	Female	MSCs	12522	MGI:1328316	28.6302	0.198184	29.3328	0.226082	-0.034203	0.838135			YES								YES
F3	Female	MSCs	12523	MGI:1336885	290.694	0.0632631	264.971	0.107281	0.133612	0.134838			YES												YES
F3	Female	MSCs	12524	MGI:101773	10.7827	0.199914	11.708	0.199416	-0.116583	0.484501			YES							YES
F3	Female	MSCs	12527	MGI:88348	173.012	0.202582	174.719	0.139555	-0.0141136	0.920857				YES						YES					YES
F3	Female	MSCs	12530	MGI:103198	24.7773	0.151211	24.0612	0.112918	0.0414635	0.713333				YES							YES				YES
F3	Female	MSCs	12531	MGI:99701	37.3498	0.151119	37.2491	0.287825	0.00286919	0.986397				YES											YES
F3	Female	MSCs	12532	MGI:88350	8.26582	0.383799	6.91937	0.387116	0.255568	0.375068			YES								YES				YES
F3	Female	MSCs	12534	MGI:88351	78.919	0.28625	67.4677	0.255458	0.225954	0.266343				YES						YES			YES	YES	YES
F3	Female	MSCs	12537	MGI:88353	27.0292	0.0624282	28.2803	0.101652	-0.065748	0.445735				YES							YES				YES
F3	Female	MSCs	12539	MGI:109531	117.209	0.103453	112.459	0.0697384	0.0596504	0.4751				YES							YES				YES
F3	Female	MSCs	12540	MGI:106211	867.264	0.0980435	831.498	0.0452926	0.0607529	0.476819				YES											YES
F3	Female	MSCs	12544	MGI:1338073	17.3124	0.255638	15.6641	0.167304	0.143801	0.387651				YES							YES		YES	YES	YES
F3	Female	MSCs	12545	MGI:1309511	11.834	0.184999	11.1744	0.163541	0.0824102	0.580482			YES								YES				YES
F3	Female	MSCs	12549	MGI:1333857	116.233	0.0891862	109.422	0.0982945	0.087153	0.320412			YES						YES		YES
F3	Female	MSCs	12550	MGI:88354	0.104915	0.974969	0.180753	0.555622	-0.761213	0.292219			YES												YES
F3	Female	MSCs	12552	MGI:99217	345.327	0.372029	391.256	0.244878	-0.18002	0.473872		YES								YES
F3	Female	MSCs	12554	MGI:99551	7.66838	0.353427	9.42965	0.187855	-0.296902	0.201135			YES	YES				YES	YES	YES	YES				YES
F3	Female	MSCs	12555	MGI:106672	0.0781666	0.979178	0.0377516	0.604397	1.01737	0.231446				YES
F3	Female	MSCs	12556	MGI:106671	0.014793	1.5168	0.0455949	1.50411	-1.3847	0.291526				YES
F3	Female	MSCs	12557	MGI:1095414	0.992991	0.563257	0.779353	0.477657	0.347512	0.449433			YES
F3	Female	MSCs	12558	MGI:88355	42.6191	0.110705	40.5841	0.0770871	0.0707995	0.436412		YES							YES						YES
F3	Female	MSCs	12560	MGI:88356	3.91784	0.532878	3.79662	0.369267	0.0469101	0.885858			YES					YES		YES					YES
F3	Female	MSCs	12562	MGI:105057	35.3191	0.550184	37.2918	0.178722	-0.0791065	0.783217				YES						YES
F3	Female	MSCs	12566	MGI:104772	41.3265	0.0845487	37.5978	0.0916805	0.136171	0.1254				YES					YES		YES		YES	YES	YES
F3	Female	MSCs	12567	MGI:88357	169.501	0.102387	156.571	0.018308	0.11448	0.144139				YES							YES				YES
F3	Female	MSCs	12568	MGI:101765	32.0918	0.0931047	32.9454	0.0574301	-0.0380465	0.641334				YES						YES			YES	YES	YES
F3	Female	MSCs	12569	MGI:101764	2.97052	0.287748	2.82631	0.158226	0.0729478	0.736804			YES							YES					YES
F3	Female	MSCs	12571	MGI:1277162	29.2616	0.213909	31.5707	0.151805	-0.109831	0.445271			YES												YES
F3	Female	MSCs	12572	MGI:102956	54.9922	0.115468	55.7621	0.0888673	-0.0200118	0.827962			YES								YES				YES
F3	Female	MSCs	12575	MGI:104556	100.132	0.0797626	104.796	0.0745892	-0.0657161	0.393392				YES							YES				YES
F3	Female	MSCs	12576	MGI:104565	53.8262	0.108606	54.9897	0.0781807	-0.030901	0.724333			YES							YES					YES
F3	Female	MSCs	12577	MGI:104564	2.14869	0.229433	3.0254	0.328811	-0.491641	0.0694229				YES							YES				YES
F3	Female	MSCs	12578	MGI:104738	16.4956	0.591511	14.9705	0.169243	0.141444	0.63486												YES	YES	YES	YES
F3	Female	MSCs	12579	MGI:104737	53.6542	0.426961	55.1072	0.142009	-0.0380937	0.884501								YES							YES
F3	Female	MSCs	12580	MGI:105388	29.0966	0.1401	25.91	0.218719	0.166858	0.261108			YES							YES					YES
F3	Female	MSCs	12581	MGI:105387	17.9198	0.133363	17.4294	0.171194	0.0394498	0.763183				YES							YES				YES
F3	Female	MSCs	12583	MGI:105925	54.5093	0.264736	63.6162	0.338248	-0.222383	0.379			YES							YES					YES
F3	Female	MSCs	12585	MGI:1100885	34.7823	0.12661	33.3226	0.114782	0.061748	0.562892			YES
F3	Female	MSCs	12587	MGI:109615	0.222265	0.567497	0.184581	0.619426	0.301244	0.615565				YES
F3	Female	MSCs	12589	MGI:1098597	13.4078	0.198075	13.4525	0.131111	-0.00421962	0.976279			YES	YES					YES		YES
F3	Female	MSCs	12590	MGI:88360	0.0151527	0.914107	0.0132381	1.38857	0.104877	0.926548				YES							YES				YES
F3	Female	MSCs	12593	MGI:1339956	23.7762	0.0916062	24.5236	0.114761	-0.044952	0.644796			YES					YES	YES	YES	YES		YES	YES	YES
F3	Female	MSCs	12606	MGI:99480	164.107	0.194416	179.423	0.202085	-0.12874	0.419811				YES						YES					YES
F3	Female	MSCs	12607	MGI:109386	48.3878	0.113483	46.9793	0.0623735	0.042806	0.627184			YES								YES				YES
F3	Female	MSCs	12608	MGI:88373	29.7971	0.275486	28.1971	0.236853	0.0793868	0.690385				YES							YES				YES
F3	Female	MSCs	12609	MGI:103573	31.8446	0.111194	34.0381	0.11946	-0.0954997	0.36578		YES								YES					YES
F3	Female	MSCs	12611	MGI:104982	79.6526	0.0534129	78.3467	0.0799048	0.0238701	0.740469			YES							YES			YES	YES	YES
F3	Female	MSCs	12613	MGI:88374	0.0143964	1.46626	0.0289898	1.12532	-0.940281	0.397071					YES						YES				YES
F3	Female	MSCs	12614	MGI:1100883	0.199752	0.524138	0.170918	0.41157	0.2446	0.631884				YES
F3	Female	MSCs	12615	MGI:88375	30.9333	0.201556	26.9246	0.283949	0.199745	0.302578				YES										YES
F3	Female	MSCs	12616	MGI:88376	198.454	0.129203	209.096	0.0743578	-0.0753701	0.427044				YES
F3	Female	MSCs	12617	MGI:99700	42.019	0.173834	39.1504	0.0466773	0.101601	0.351944		YES								YES				YES
F3	Female	MSCs	12623	MGI:88378	0.845432	0.545771	0.845226	0.804726	0.00651968	0.989928			YES							YES					YES
F3	Female	MSCs	12626	MGI:1097706	41.0952	0.170219	40.6841	0.0873131	0.014719	0.897511		YES
F3	Female	MSCs	12628	MGI:88385	65.7222	0.188934	75.6457	0.26849	-0.202553	0.274558		YES
F3	Female	MSCs	12631	MGI:101757	760.685	0.0801792	713.883	0.0799578	0.0916103	0.293549				YES											YES
F3	Female	MSCs	12632	MGI:101763	101.779	0.201174	99.0028	0.146604	0.0398934	0.775182			YES							YES
F3	Female	MSCs	12633	MGI:1336166	117.307	0.0323529	123.708	0.0526773	-0.076676	0.221826			YES												YES
F3	Female	MSCs	12642	MGI:1333869	14.1009	0.137422	17.5637	0.182039	-0.31787	0.0314559		YES								YES					YES
F3	Female	MSCs	12643	MGI:1096866	0.307784	0.508971	0.294154	0.353657	0.0474793	0.915439				YES							YES
F3	Female	MSCs	12648	MGI:88393	85.5339	0.101253	83.183	0.0349755	0.0401454	0.597781		YES											YES	YES	YES
F3	Female	MSCs	12649	MGI:1202065	10.8504	0.289136	10.3063	0.12583	0.0739612	0.669109		YES											YES	YES	YES
F3	Female	MSCs	12651	MGI:1328313	28.2861	0.0336044	29.2565	0.0714032	-0.0485136	0.506212				YES											YES
F3	Female	MSCs	12652	MGI:88394	0.0143751	1.46748	0.0301831	1.36982	-0.839797	0.501905				YES											YES
F3	Female	MSCs	12653	MGI:88395	0.0934038	0.814117	0.116824	0.470972	-0.305624	0.664735			YES
F3	Female	MSCs	12654	MGI:1340899	0.94109	0.641023	1.6853	1.26424	-0.828904	0.302266				YES											YES
F3	Female	MSCs	12655	MGI:1330860	10.9557	1.30487	10.0317	1.28408	0.13354	0.895139		YES								YES					YES
F3	Female	MSCs	12659	MGI:106661	0.337581	0.426027	0.385776	0.698175	-0.172187	0.726062			YES							YES					YES
F3	Female	MSCs	12660	MGI:107760	16.5093	0.074908	15.6329	0.0711489	0.0782416	0.367941			YES	YES							YES				YES
F3	Female	MSCs	12661	MGI:1098266	0.0895774	0.556954	0.166035	0.336162	-0.860192	0.113497		YES
F3	Female	MSCs	12662	MGI:892979	68.6132	0.126772	68.176	0.0871525	0.00901999	0.922889	YES									YES					YES
F3	Female	MSCs	12663	MGI:101913	24.3404	0.099396	24.4927	0.0679482	-0.0095595	0.912404			YES												YES
F3	Female	MSCs	12667	MGI:1313268	1.71384	0.319618	2.19121	0.210232	-0.349601	0.182398				YES						YES					YES
F3	Female	MSCs	12669	MGI:88396	0.00990452	1.36988	0.00949705	1.41974	0.0733569	0.94974				YES
F3	Female	MSCs	12671	MGI:88398	0.0737686	0.897902	0.129913	0.26694	-0.784967	0.2418		YES	YES							YES
F3	Female	MSCs	12672	MGI:88399	0.592524	0.600562	0.454131	0.251729	0.380974	0.372254					YES						YES
F3	Female	MSCs	12675	MGI:99484	79.6065	0.09422	76.1481	0.0452598	0.0639594	0.395622		YES	YES							YES					YES
F3	Female	MSCs	12684	MGI:1270844	1.54704	0.186016	1.61064	0.155279	-0.059907	0.759883				YES											YES
F3	Female	MSCs	12686	MGI:1195976	0.0505252	1.36931	0.0790132	1.1041	-0.621374	0.587303				YES						YES					YES
F3	Female	MSCs	12695	MGI:1277960	6.35692	0.163191	6.46197	0.140355	-0.023065	0.875486			YES	YES
F3	Female	MSCs	12696	MGI:893588	13.4948	0.0693763	13.6209	0.0511148	-0.0128354	0.879178					YES						YES				YES
F3	Female	MSCs	12700	MGI:103159	3.39151	0.171712	3.21119	0.250356	0.081419	0.693541				YES											YES
F3	Female	MSCs	12702	MGI:1201791	50.0962	0.267451	56.4678	0.106902	-0.172356	0.313318				YES					YES		YES				YES
F3	Female	MSCs	12703	MGI:1354910	2.45289	0.186668	3.24154	0.172155	-0.39929	0.0449775				YES											YES
F3	Female	MSCs	12704	MGI:105313	15.366	0.239599	13.9755	0.23545	0.136016	0.464616				YES										YES	YES
F3	Female	MSCs	12709	MGI:88407	298.06	0.243286	305.293	0.142719	-0.0346218	0.821651				YES							YES				YES
F3	Female	MSCs	12716	MGI:99441	0.132174	0.798794	0.11206	0.336259	0.243378	0.67295				YES						YES					YES
F3	Female	MSCs	12721	MGI:1345961	217.866	0.263991	211.908	0.249709	0.0398679	0.832475				YES
F3	Female	MSCs	12722	MGI:1316732	1.81719	0.46241	1.22737	0.639342	0.557934	0.21063		YES								YES					YES
F3	Female	MSCs	12723	MGI:88417	0.0936793	0.966264	0.0885286	0.456623	0.0867251	0.9098			YES	YES							YES
F3	Female	MSCs	12724	MGI:105061	6.01338	0.261159	6.041	0.176096	-0.00645686	0.971416				YES						YES					YES
F3	Female	MSCs	12725	MGI:103555	46.2447	0.106092	44.9011	0.0418309	0.0422619	0.602385		YES								YES					YES
F3	Female	MSCs	12727	MGI:104571	109.37	0.0806848	112.13	0.0984998	-0.0358791	0.67071							YES		YES		YES
F3	Female	MSCs	12728	MGI:99486	32.3676	0.137489	29.7852	0.0424903	0.120287	0.207558		YES								YES
F3	Female	MSCs	12729	MGI:109638	51.2553	0.108358	47.9215	0.0538984	0.097035	0.254067			YES							YES					YES
F3	Female	MSCs	12737	MGI:1276109	0.598518	0.50493	0.659121	0.587156	-0.110971	0.817046		YES									YES
F3	Female	MSCs	12741	MGI:1276112	2.16075	0.66201	2.37169	0.412634	-0.137609	0.721521				YES							YES
F3	Female	MSCs	12745	MGI:107472	0.0349178	1.88486	0.119448	0.538352	-1.68152	0.0852899			YES
F3	Female	MSCs	12747	MGI:107403	78.3554	0.121728	72.817	0.026595	0.105692	0.201538			YES							YES					YES
F3	Female	MSCs	12748	MGI:1098669	24.8799	0.0743852	24.56	0.0925229	0.0182594	0.832396				YES							YES				YES
F3	Female	MSCs	12750	MGI:1098551	29.7402	0.104202	27.8313	0.0691642	0.0953997	0.285365			YES								YES				YES
F3	Female	MSCs	12751	MGI:1336194	132.567	0.151031	130.828	0.12353	0.0189382	0.864604				YES							YES				YES
F3	Female	MSCs	12752	MGI:107537	43.3504	0.095315	41.7287	0.0513444	0.0549176	0.494686				YES											YES
F3	Female	MSCs	12753	MGI:99698	112.4	0.0808175	114.098	0.0460027	-0.0216731	0.760457										YES			YES	YES	YES
F3	Female	MSCs	12757	MGI:894297	308.522	0.101057	292.328	0.0567677	0.0778332	0.348402				YES
F3	Female	MSCs	12759	MGI:88423	29.2509	0.36833	43.1377	0.194733	-0.560364	0.0216735			YES							YES					YES
F3	Female	MSCs	12763	MGI:103227	9.16513	0.220643	10.6538	0.11471	-0.216088	0.186523			YES								YES				YES
F3	Female	MSCs	12764	MGI:1337124	45.5671	0.0829402	44.5985	0.0598353	0.0307822	0.685588			YES							YES					YES
F3	Female	MSCs	12765	MGI:105303	0.34409	0.964169	0.675942	1.20084	-0.95626	0.297873			YES							YES					YES
F3	Female	MSCs	12766	MGI:1277207	3.14825	0.205654	3.58056	0.167435	-0.1836	0.318838			YES												YES
F3	Female	MSCs	12767	MGI:109563	77.6943	0.126905	73.2841	0.138466	0.0844292	0.448983			YES												YES	YES
F3	Female	MSCs	12768	MGI:104618	4.66727	0.280639	4.04633	0.45943	0.210142	0.484636											YES				YES
F3	Female	MSCs	12769	MGI:1341902	0.475246	0.451994	0.34891	0.418115	0.424382	0.280112											YES
F3	Female	MSCs	12770	MGI:104617	0.358245	0.348167	0.415085	0.291784	-0.207635	0.562919											YES
F3	Female	MSCs	12771	MGI:104616	10.1237	0.728373	7.80403	0.162405	0.373109	0.31507											YES				YES
F3	Female	MSCs	12772	MGI:106185	30.7172	0.44433	36.4619	0.555419	-0.246719	0.575702											YES				YES
F3	Female	MSCs	12773	MGI:107824	0.0256276	1.25455	0.0206137	1.14568	0.343654	0.749726				YES
F3	Female	MSCs	12774	MGI:107182	108.963	0.134913	95.6823	0.124165	0.187336	0.0925394											YES				YES
F3	Female	MSCs	12775	MGI:103011	0.234221	0.549385	0.287505	0.279894	-0.285116	0.540262				YES						YES					YES
F3	Female	MSCs	12777	MGI:1096320	0.856676	0.467407	0.821584	0.144007	0.0584141	0.844105				YES							YES
F3	Female	MSCs	12778	MGI:109562	2.95408	0.237562	3.06023	0.17509	-0.0513816	0.786688				YES				YES							YES
F3	Female	MSCs	12780	MGI:1352447	0.0884841	0.817985	0.206096	0.759527	-1.21733	0.108859			YES							YES					YES
F3	Female	MSCs	12785	MGI:88431	199.739	0.0830233	189.585	0.0236724	0.0752432	0.291565			YES								YES				YES
F3	Female	MSCs	12789	MGI:108040	0.0657415	1.02979	0.0256757	1.0538	1.18039	0.264453			YES								YES
F3	Female	MSCs	12793	MGI:1277202	97.1522	0.154025	94.682	0.101376	0.037205	0.732002			YES
F3	Female	MSCs	12794	MGI:1277225	1.39733	0.450568	1.5157	0.222054	-0.115862	0.689353					YES
F3	Female	MSCs	12795	MGI:109604	9.78375	0.262381	8.97578	0.0991719	0.124438	0.440134				YES						YES					YES
F3	Female	MSCs	12796	MGI:108443	4.60414	0.767093	4.81852	0.951598	-0.0577489	0.925694				YES							YES				YES
F3	Female	MSCs	12797	MGI:104979	314.141	0.150795	315.417	0.130822	-0.00582664	0.959815				YES							YES
F3	Female	MSCs	12798	MGI:105093	697.622	0.0582054	738.503	0.0920129	-0.0821445	0.342985					YES						YES				YES
F3	Female	MSCs	12799	MGI:88437	48.2154	0.0985592	46.9818	0.0472569	0.037555	0.633005				YES							YES				YES
F3	Female	MSCs	12801	MGI:104615	1.9547	0.574293	2.54466	0.326476	-0.377781	0.397652		YES									YES				YES
F3	Female	MSCs	12802	MGI:104650	21.3985	0.220826	20.7229	0.134475	0.0454241	0.761541				YES							YES				YES
F3	Female	MSCs	12803	MGI:88439	0.916118	0.30481	1.00093	0.272201	-0.13371	0.641229		YES								YES					YES
F3	Female	MSCs	12804	MGI:99605	0.131573	0.734168	0.193589	0.517786	-0.547326	0.41793				YES						YES
F3	Female	MSCs	12805	MGI:105980	1.29314	0.352167	2.47271	0.211939	-0.928909	0.00235381		YES						YES		YES					YES
F3	Female	MSCs	12807	MGI:2153839	51.4955	0.0691892	48.6738	0.0348968	0.0814317	0.240214		YES
F3	Female	MSCs	12808	MGI:105056	5.59201	0.155075	6.20574	0.240405	-0.148727	0.383385			YES					YES	YES	YES
F3	Female	MSCs	12810	MGI:1278313	4.25652	0.43976	2.59515	0.24097	0.711807	0.0256065		YES								YES
F3	Female	MSCs	12812	MGI:104842	11.5272	0.109797	10.907	0.0661808	0.079568	0.43184				YES							YES				YES
F3	Female	MSCs	12813	MGI:88445	34.6816	0.311062	43.2955	0.273456	-0.320121	0.165423		YES
F3	Female	MSCs	12814	MGI:88446	140.954	0.438737	128.217	0.235071	0.136915	0.643061	YES	YES						YES		YES					YES	YES
F3	Female	MSCs	12815	MGI:88447	2.89017	0.258597	3.04942	0.10728	-0.078152	0.686657					YES
F3	Female	MSCs	12816	MGI:88448	3120.52	0.403767	3632.2	0.291254	-0.219057	0.413098		YES	YES						YES		YES
F3	Female	MSCs	12817	MGI:1277201	0.0710527	0.819457	0.10266	0.431329	-0.501178	0.488172				YES
F3	Female	MSCs	12818	MGI:1341272	2.57001	0.971895	2.01828	0.390787	0.357785	0.477745		YES	YES							YES
F3	Female	MSCs	12819	MGI:88449	21.2025	0.380251	22.9825	0.275228	-0.115621	0.658585				YES						YES
F3	Female	MSCs	12821	MGI:88450	0.535083	0.42094	0.449354	0.381618	0.261165	0.506701		YES	YES	YES						YES
F3	Female	MSCs	12822	MGI:88451	175.908	0.248336	192.928	0.131971	-0.133347	0.377523				YES
F3	Female	MSCs	12823	MGI:1095415	0.559249	0.578194	0.371328	0.547685	0.592558	0.225079		YES						YES	YES	YES	YES
F3	Female	MSCs	12824	MGI:88452	615.005	0.148445	562.553	0.184249	0.128605	0.336641				YES			YES		YES		YES				YES
F3	Female	MSCs	12825	MGI:88453	4729.84	0.263372	5010.78	0.096391	-0.0832409	0.636344		YES								YES					YES
F3	Female	MSCs	12826	MGI:88454	1258.78	0.055522	1367.72	0.117027	-0.119757	0.216415				YES							YES
F3	Female	MSCs	12827	MGI:88455	604.579	0.0566716	660.582	0.15773	-0.127798	0.226778				YES					YES		YES				YES
F3	Female	MSCs	12828	MGI:104688	0.292525	0.53932	0.292316	0.346137	0.00751811	0.986799			YES												YES
F3	Female	MSCs	12829	MGI:104687	0.108351	0.51908	0.188737	0.237169	-0.771447	0.125477			YES
F3	Female	MSCs	12830	MGI:88456	48.4914	0.188294	61.5545	0.0852527	-0.344247	0.0117582		YES						YES		YES
F3	Female	MSCs	12831	MGI:88457	1932.45	0.212428	2016.5	0.0857485	-0.0614117	0.648923				YES											YES
F3	Female	MSCs	12832	MGI:88458	3253.85	0.138478	3399.84	0.0930151	-0.0633205	0.586464		YES								YES
F3	Female	MSCs	12833	MGI:88459	911.411	0.179394	959.146	0.130113	-0.0736247	0.577179				YES
F3	Female	MSCs	12834	MGI:88460	488.655	0.205178	501.448	0.122923	-0.0372356	0.788602				YES
F3	Female	MSCs	12835	MGI:88461	1118.2	0.187126	1168.42	0.138092	-0.0633673	0.63827				YES
F3	Female	MSCs	12836	MGI:88462	2.64717	0.285138	2.46795	0.456904	0.101856	0.724622				YES							YES				YES
F3	Female	MSCs	12837	MGI:88463	1184.91	0.222077	1401.98	0.125802	-0.242696	0.118945		YES								YES
F3	Female	MSCs	12840	MGI:88466	0.915591	0.652018	1.29531	0.407864	-0.490925	0.319578				YES					YES		YES
F3	Female	MSCs	12841	MGI:894686	0.565231	0.306485	0.748307	0.0875488	-0.398627	0.150329				YES							YES
F3	Female	MSCs	12842	MGI:88467	4110.58	0.229742	3946.71	0.0750812	0.0586927	0.690196				YES				YES		YES					YES
F3	Female	MSCs	12843	MGI:88468	6421.96	0.135059	6567.48	0.0654756	-0.0323256	0.779229		YES													YES
F3	Female	MSCs	12845	MGI:88469	22.783	0.444883	28.2021	0.155013	-0.307649	0.276773				YES							YES				YES
F3	Female	MSCs	12846	MGI:88470	109.056	0.0762716	111.459	0.0352893	-0.0314599	0.643527				YES							YES				YES
F3	Female	MSCs	12847	MGI:1334462	521.847	0.030577	524.283	0.0540147	-0.00672342	0.921742			YES
F3	Female	MSCs	12848	MGI:1330276	146.563	0.155152	145.845	0.0763315	0.00706775	0.945148		YES													YES
F3	Female	MSCs	12850	MGI:107207	7.01398	0.124028	6.23686	0.109621	0.168942	0.187873				YES						YES					YES
F3	Female	MSCs	12854	MGI:109538	0.0489132	0.797744	0.0635988	0.578999	-0.313417	0.679452				YES
F3	Female	MSCs	12856	MGI:1333806	19.4806	0.0777744	18.3927	0.0492837	0.082819	0.30997			YES								YES				YES
F3	Female	MSCs	12857	MGI:88473	247.829	0.107564	236.568	0.0399542	0.0671072	0.406741				YES						YES					YES
F3	Female	MSCs	12858	MGI:88474	79.3452	0.127787	73.5059	0.0642017	0.110411	0.235156			YES								YES				YES
F3	Female	MSCs	12859	MGI:88475	66.3915	0.10097	61.6865	0.0417023	0.106004	0.184288				YES						YES					YES
F3	Female	MSCs	12861	MGI:103099	129.571	0.063679	126.77	0.0185141	0.0315265	0.614219				YES							YES				YES
F3	Female	MSCs	12862	MGI:104649	0.832583	0.438607	0.717337	0.240827	0.214838	0.499543			YES												YES
F3	Female	MSCs	12864	MGI:104614	78.874	0.170327	75.7306	0.0585334	0.0587994	0.592503			YES					YES		YES					YES
F3	Female	MSCs	12865	MGI:1316714	2.37998	0.242043	2.74921	0.262095	-0.211104	0.344825			YES							YES					YES
F3	Female	MSCs	12866	MGI:1316715	87.9443	0.1341	81.95	0.0438536	0.101922	0.270416			YES												YES
F3	Female	MSCs	12867	MGI:103226	34.7094	0.144338	33.6823	0.0551099	0.0435394	0.659531		YES													YES
F3	Female	MSCs	12868	MGI:105959	114.047	0.0681953	112.656	0.0775644	0.0177395	0.811487				YES							YES				YES
F3	Female	MSCs	12869	MGI:105958	0.010105	1.36931	0.0264215	1.01975	-1.22558	0.278655											YES				YES
F3	Female	MSCs	12870	MGI:88476	24.3724	0.313244	29.7113	0.326437	-0.285184	0.252205		YES													YES
F3	Female	MSCs	12873	MGI:88479	0.0955645	0.617858	0.235074	0.879245	-1.26239	0.0688806		YES													YES
F3	Female	MSCs	12874	MGI:107265	349.268	0.0871404	342.79	0.106897	0.0269699	0.766163			YES							YES					YES
F3	Female	MSCs	12876	MGI:101932	132.348	0.138245	126.513	0.0998451	0.0650515	0.533827										YES					YES
F3	Female	MSCs	12877	MGI:108442	7.10257	0.212404	7.99423	0.184954	-0.170993	0.326977		YES	YES	YES										YES	YES
F3	Female	MSCs	12879	MGI:2177632	3.56273	0.322692	3.7845	0.352394	-0.0832888	0.768874				YES							YES				YES
F3	Female	MSCs	12890	MGI:104726	3.09215	0.199007	3.04804	0.132576	0.0212585	0.902074
F3	Female	MSCs	12892	MGI:104841	20.6912	0.129049	20.9889	0.0704595	-0.0207915	0.830606		YES													YES
F3	Female	MSCs	12894	MGI:1098296	89.1621	0.309946	83.5269	0.269891	0.0935813	0.653334				YES											YES
F3	Female	MSCs	12895	MGI:1098297	2.01071	0.103527	1.96757	0.246579	0.0280752	0.885201				YES											YES
F3	Female	MSCs	12896	MGI:109176	25.9797	0.0905017	26.5158	0.0741858	-0.0292542	0.730529				YES											YES
F3	Female	MSCs	12902	MGI:88489	0.496795	0.310093	0.395314	0.457168	0.319046	0.391997		YES
F3	Female	MSCs	12903	MGI:88490	0.0653022	0.948957	0.203974	1.56631	-1.57571	0.192951				YES											YES
F3	Female	MSCs	12904	MGI:88491	1.02948	0.717097	0.875383	0.502507	0.25022	0.632736				YES							YES				YES
F3	Female	MSCs	12905	MGI:1336168	3.91188	0.169585	3.95846	0.131645	-0.0157719	0.92			YES												YES
F3	Female	MSCs	12908	MGI:109501	67.4881	0.0856203	66.02	0.0675474	0.0315875	0.681665				YES							YES				YES
F3	Female	MSCs	12909	MGI:1100818	22.6329	0.100998	22.472	0.0507868	0.00991648	0.907357										YES					YES
F3	Female	MSCs	12912	MGI:88494	83.3024	0.084233	82.0102	0.0502853	0.0225806	0.753576			YES								YES				YES
F3	Female	MSCs	12913	MGI:99946	77.3888	0.0770835	78.714	0.0660677	-0.024515	0.741201				YES							YES				YES
F3	Female	MSCs	12914	MGI:1098280	83.9037	0.117405	83.1136	0.0410116	0.0136903	0.865477		YES	YES	YES							YES		YES	YES	YES
F3	Female	MSCs	12915	MGI:105121	45.4572	0.113907	45.842	0.0459366	-0.0121414	0.885435				YES											YES
F3	Female	MSCs	12916	MGI:88495	11.8509	0.0914047	11.4651	0.0669672	0.0476637	0.617269															YES
F3	Female	MSCs	12919	MGI:88497	0.129158	0.314577	0.14816	0.565296	-0.195936	0.68914			YES												YES
F3	Female	MSCs	12925	MGI:88501	63.6625	0.131071	69.7926	0.0704277	-0.132442	0.167983				YES			YES		YES		YES
F3	Female	MSCs	12927	MGI:108091	44.1938	0.144932	48.0413	0.0682713	-0.12038	0.233879				YES						YES
F3	Female	MSCs	12928	MGI:88508	229.335	0.028052	230.459	0.0751274	-0.00707505	0.917436			YES	YES							YES				YES
F3	Female	MSCs	12929	MGI:104686	64.6719	0.106472	65.1087	0.0490087	-0.0098195	0.902416			YES												YES
F3	Female	MSCs	12931	MGI:1340030	35.6657	0.247871	33.1571	0.29462	0.105671	0.585589				YES							YES				YES
F3	Female	MSCs	12933	MGI:107793	1.04222	0.602787	1.1876	0.338786	-0.18517	0.617432				YES					YES		YES
F3	Female	MSCs	12934	MGI:1349763	246.94	0.114213	245.74	0.0392063	0.00707716	0.931673				YES
F3	Female	MSCs	12936	MGI:1298406	2.44502	0.216709	2.94105	0.205563	-0.264257	0.196255		YES						YES	YES	YES	YES
F3	Female	MSCs	12937	MGI:1298367	2.20871	0.224005	2.68527	0.201666	-0.279313	0.181721		YES						YES	YES	YES	YES
F3	Female	MSCs	12939	MGI:1298369	2.22817	0.233536	2.66924	0.199057	-0.258141	0.218634		YES						YES	YES	YES	YES
F3	Female	MSCs	12941	MGI:1298371	2.32615	0.217134	2.89661	0.188157	-0.314328	0.122		YES						YES	YES	YES	YES
F3	Female	MSCs	12942	MGI:1298372	2.22895	0.227599	2.66109	0.188185	-0.2535	0.215943		YES						YES	YES	YES	YES
F3	Female	MSCs	12943	MGI:1298408	2.71846	0.173352	3.31085	0.215245	-0.282989	0.144035		YES						YES	YES	YES	YES
F3	Female	MSCs	12946	MGI:88513	48.8414	0.0426239	48.6455	0.0678563	0.00591032	0.931429		YES
F3	Female	MSCs	12952	MGI:1270841	13.682	0.122797	13.0537	0.0870492	0.0684141	0.520801			YES							YES					YES
F3	Female	MSCs	12953	MGI:1270859	12.08	0.15281	12.3809	0.0990958	-0.0363916	0.763548				YES	YES					YES					YES
F3	Female	MSCs	12955	MGI:88516	44.1009	0.24347	53.5509	0.18087	-0.280016	0.0949553			YES												YES
F3	Female	MSCs	12957	MGI:88518	0.181211	0.676339	0.257635	0.843927	-0.522037	0.435672		YES								YES					YES
F3	Female	MSCs	12959	MGI:102716	0.652873	0.576711	0.790238	0.330523	-0.268602	0.512978				YES						YES
F3	Female	MSCs	12960	MGI:104992	0.0780768	0.58973	0.0837847	0.834433	-0.0518516	0.947263				YES						YES
F3	Female	MSCs	12962	MGI:102717	0.141154	0.53724	0.153833	0.376109	-0.111782	0.82628					YES					YES
F3	Female	MSCs	12964	MGI:88521	0.0418002	1.91554	0.00866486	1.3904	1.84146	0.179393			YES							YES
F3	Female	MSCs	12970	MGI:1298216	0.847933	0.781685	0.77673	0.516122	0.143746	0.794783			YES
F3	Female	MSCs	12971	MGI:102675	0.0945471	0.921319	0.0604012	0.421229	0.622691	0.430428			YES												YES
F3	Female	MSCs	12972	MGI:88527	14.4576	0.147502	15.0367	0.0898938	-0.0567748	0.619911			YES												YES
F3	Female	MSCs	12974	MGI:88529	191.696	0.0782463	182.802	0.067639	0.068496	0.371738				YES				YES							YES
F3	Female	MSCs	12977	MGI:1339753	463.13	0.133887	475.158	0.0583715	-0.0370092	0.698933				YES											YES
F3	Female	MSCs	12978	MGI:1339758	1236.85	0.155971	1168.32	0.0884817	0.0822505	0.464971				YES					YES		YES				YES
F3	Female	MSCs	12982	MGI:1339754	47.6037	0.266207	44.1663	0.173429	0.107783	0.526588			YES						YES		YES
F3	Female	MSCs	12983	MGI:1339759	42.5502	0.217314	40.2858	0.15362	0.0783725	0.596087				YES
F3	Female	MSCs	12984	MGI:1339760	14.1367	0.377342	12.6727	0.194769	0.156363	0.489407				YES
F3	Female	MSCs	12985	MGI:1339751	0.019613	0.560535	0.053483	0.616979	-1.27944	0.151385				YES						YES					YES
F3	Female	MSCs	12986	MGI:1339755	21.7016	0.176978	20.4577	0.146646	0.0849084	0.530812				YES							YES
F3	Female	MSCs	12988	MGI:88537	139.615	0.0928654	144.63	0.0584893	-0.050874	0.515822				YES			YES		YES		YES				YES
F3	Female	MSCs	12995	MGI:88543	76.6927	0.0468124	78.5669	0.0619727	-0.0347995	0.598534		YES	YES					YES		YES					YES
F3	Female	MSCs	13000	MGI:88547	24.482	0.0468206	23.6537	0.0450834	0.0493239	0.48577			YES							YES					YES
F3	Female	MSCs	13001	MGI:88548	60.8039	0.0689537	57.1539	0.0868454	0.0892707	0.263407				YES							YES				YES
F3	Female	MSCs	13002	MGI:892995	122.875	0.0503384	123.013	0.0348006	-0.00159822	0.979101			YES						YES		YES
F3	Female	MSCs	13003	MGI:102889	177.748	0.462904	157.136	0.212935	0.178123	0.505736		YES							YES		YES				YES
F3	Female	MSCs	13006	MGI:1339795	83.0248	0.132843	82.4156	0.0362741	0.0105947	0.902478		YES	YES						YES		YES			YES	YES
F3	Female	MSCs	13007	MGI:88549	467.308	0.108198	448.917	0.110647	0.0579482	0.562112				YES
F3	Female	MSCs	13008	MGI:1202907	103.506	0.275761	84.0793	0.248872	0.299976	0.162999			YES							YES
F3	Female	MSCs	13010	MGI:102519	504.055	0.0489534	495.933	0.0511763	0.0234624	0.739787			YES												YES
F3	Female	MSCs	13011	MGI:1298217	2.45834	0.443762	1.80861	0.634549	0.432434	0.304897			YES												YES
F3	Female	MSCs	13014	MGI:109514	136.015	0.116436	125.815	0.0857389	0.112355	0.225468				YES						YES					YES
F3	Female	MSCs	13016	MGI:1201685	173.581	0.0952812	171.604	0.0383864	0.0165278	0.825785				YES					YES		YES		YES	YES	YES
F3	Female	MSCs	13017	MGI:1201686	71.1582	0.0690237	71.8278	0.0471102	-0.0135768	0.84122		YES		YES											YES
F3	Female	MSCs	13018	MGI:109447	78.6568	0.0723194	77.3276	0.0296547	0.024601	0.70926				YES				YES		YES			YES	YES	YES
F3	Female	MSCs	13019	MGI:105115	1.96955	0.338304	2.57048	0.224555	-0.379492	0.141088				YES							YES				YES
F3	Female	MSCs	13024	MGI:88554	26.2146	0.245528	25.7756	0.20138	0.0242891	0.889148		YES								YES					YES
F3	Female	MSCs	13025	MGI:88555	52.8195	0.545337	35.8569	0.351549	0.559544	0.120531		YES								YES					YES
F3	Female	MSCs	13026	MGI:88557	120.624	0.0363798	118.206	0.0418315	0.029236	0.625554			YES	YES						YES					YES
F3	Female	MSCs	13030	MGI:88561	5289.46	0.157874	4899.07	0.121064	0.110611	0.400258				YES											YES
F3	Female	MSCs	13032	MGI:109553	286.458	0.208254	248.328	0.178325	0.206082	0.17847		YES													YES
F3	Female	MSCs	13033	MGI:88562	4285.78	0.17956	3875.39	0.0975892	0.145211	0.277079				YES					YES						YES
F3	Female	MSCs	13034	MGI:107361	0.526852	0.69284	0.664875	0.443722	-0.316279	0.548593			YES												YES
F3	Female	MSCs	13035	MGI:88563	0.276675	1.50559	0.120924	1.02399	1.14541	0.259786			YES												YES
F3	Female	MSCs	13036	MGI:107285	176.403	0.152441	161.134	0.132652	0.130431	0.263778			YES												YES
F3	Female	MSCs	13038	MGI:107823	58.2411	0.214725	63.3623	0.199589	-0.121344	0.464106			YES												YES
F3	Female	MSCs	13039	MGI:88564	570.492	0.0974213	542.75	0.100569	0.0718898	0.446364			YES												YES
F3	Female	MSCs	13040	MGI:107341	935.743	0.148039	853.778	0.128072	0.132227	0.267073			YES												YES
F3	Female	MSCs	13041	MGI:1338045	0.909803	0.242633	0.655714	0.242063	0.472179	0.0890364				YES											YES
F3	Female	MSCs	13043	MGI:99695	189.854	0.0746769	190.109	0.101679	-0.00187317	0.982478				YES							YES				YES
F3	Female	MSCs	13046	MGI:1342295	140.895	0.0730529	135.75	0.0589485	0.0536649	0.456125		YES	YES	YES					YES		YES				YES
F3	Female	MSCs	13047	MGI:88568	180.133	0.102289	181.177	0.0609104	-0.00840359	0.91714			YES	YES						YES					YES
F3	Female	MSCs	13048	MGI:107321	0.0680234	1.02584	0.0306747	0.752096	1.17105	0.248833				YES											YES
F3	Female	MSCs	13051	MGI:1333815	92.7498	0.256406	77.8808	0.385389	0.252506	0.283132				YES							YES				YES
F3	Female	MSCs	13052	MGI:1201679	1.71737	0.334693	1.58591	0.171257	0.11447	0.637477			YES							YES
F3	Female	MSCs	13056	MGI:103253	0.721052	0.510153	0.724236	0.196144	-0.0130514	0.969081				YES						YES					YES
F3	Female	MSCs	13057	MGI:1316658	190.936	0.164716	187.885	0.115973	0.0232367	0.842214				YES							YES				YES
F3	Female	MSCs	13058	MGI:88574	433.909	0.112706	419.882	0.0492691	0.0474163	0.58258		YES								YES					YES
F3	Female	MSCs	13063	MGI:88578	17.0674	0.199244	15.7226	0.0347368	0.117858	0.349512			YES												YES
F3	Female	MSCs	13070	MGI:88582	0.0776619	2.05941	0.0534823	0.845549	0.55956	0.639053				YES											YES
F3	Female	MSCs	13078	MGI:88590	275.75	0.170453	271.774	0.10581	0.0209801	0.854029			YES							YES					YES
F3	Female	MSCs	13082	MGI:1096359	0.0335657	1.07167	0.0251532	1.05623	0.318386	0.753779			YES								YES				YES
F3	Female	MSCs	13110	MGI:1270148	19.14	0.167021	19.8883	0.128393	-0.0551019	0.666544		YES													YES
F3	Female	MSCs	13113	MGI:88610	0.010105	1.36931	0.0179801	0.580484	-0.724161	0.473545			YES												YES
F3	Female	MSCs	13116	MGI:1341877	0.225258	0.568236	0.312525	0.597193	-0.468884	0.36094				YES											YES
F3	Female	MSCs	13120	MGI:103225	1.50858	0.478322	1.56947	0.308515	-0.0651303	0.852549			YES												YES
F3	Female	MSCs	13121	MGI:106040	104.177	0.386007	94.0457	0.186323	0.148075	0.539851		YES													YES
F3	Female	MSCs	13123	MGI:104978	0.846401	0.534906	0.741738	0.367797	0.201135	0.644315		YES													YES
F3	Female	MSCs	13132	MGI:109175	391.92	0.148772	359.624	0.176889	0.124059	0.359612		YES								YES					YES
F3	Female	MSCs	13134	MGI:1277991	1.00018	0.348999	1.47075	0.246894	-0.558186	0.0618819	YES	YES													YES
F3	Female	MSCs	13135	MGI:101912	62.393	0.034959	58.6875	0.0130828	0.0883877	0.134583			YES					YES		YES					YES
F3	Female	MSCs	13136	MGI:104850	10.6099	0.738026	9.05214	0.325096	0.232226	0.556589		YES
F3	Female	MSCs	13138	MGI:101864	129.702	0.15445	140.329	0.0526637	-0.11365	0.254283			YES	YES							YES				YES
F3	Female	MSCs	13139	MGI:102952	15.8203	0.172062	16.5994	0.108903	-0.0697865	0.578362				YES							YES				YES
F3	Female	MSCs	13143	MGI:1341297	2.19872	0.529082	2.76903	0.0860571	-0.332875	0.271266				YES				YES		YES					YES
F3	Female	MSCs	13144	MGI:1203520	21.8561	0.0847947	21.9926	0.103282	-0.00917591	0.920723					YES								YES	YES	YES
F3	Female	MSCs	13162	MGI:94862	0.0638764	0.751705	0.0527912	0.441091	0.294499	0.686054				YES											YES
F3	Female	MSCs	13163	MGI:1197015	39.99	0.0612297	41.6175	0.125617	-0.0577673	0.527072				YES									YES	YES	YES
F3	Female	MSCs	13164	MGI:1342328	0.21356	0.580709	0.181053	0.531165	0.222526	0.664765		YES	YES							YES					YES
F3	Female	MSCs	13167	MGI:94865	91.9782	0.167443	87.4285	0.0395579	0.0732439	0.474777				YES											YES
F3	Female	MSCs	13168	MGI:108039	0.151197	0.64976	0.15443	0.560085	0.0158189	0.980215			YES
F3	Female	MSCs	13169	MGI:700006	79.0795	0.108345	79.3079	0.0496102	-0.00422179	0.958297				YES
F3	Female	MSCs	13170	MGI:94866	24.7714	0.243647	24.6146	0.266421	0.00979323	0.96289				YES							YES				YES
F3	Female	MSCs	13171	MGI:105386	25.7611	0.0504739	26.6859	0.0668916	-0.0506756	0.497715			YES							YES
F3	Female	MSCs	13175	MGI:1330861	131.055	0.363454	144.493	0.236419	-0.14055	0.564376			YES					YES		YES					YES
F3	Female	MSCs	13176	MGI:94869	0.287133	0.716806	0.217387	0.688892	0.369084	0.544693	YES	YES								YES					YES
F3	Female	MSCs	13177	MGI:94871	13.958	0.166411	13.5427	0.110223	0.0449614	0.717763				YES						YES					YES
F3	Female	MSCs	13178	MGI:102726	67.4482	0.107441	65.8716	0.195101	0.033709	0.785835			YES							YES					YES
F3	Female	MSCs	13179	MGI:94872	6.46039	0.199046	7.25611	0.336719	-0.166846	0.453051		YES									YES				YES
F3	Female	MSCs	13180	MGI:94873	0.430594	0.568756	0.57571	0.319885	-0.417201	0.332735				YES											YES
F3	Female	MSCs	13185	MGI:1206040	92.3568	0.0592127	92.9729	0.0439059	-0.0095488	0.881812			YES
F3	Female	MSCs	13191	MGI:107745	157.394	0.0986258	159.334	0.028904	-0.0176745	0.814182				YES
F3	Female	MSCs	13194	MGI:1202384	768.6	0.0232142	776.325	0.0377738	-0.0144314	0.831194			YES	YES									YES	YES	YES
F3	Female	MSCs	13195	MGI:94876	0.0440563	0.713024	0.0460001	1.11391	0.0195876	0.982071			YES												YES
F3	Female	MSCs	13196	MGI:1342335	81.821	0.0725476	80.339	0.0294178	0.0263144	0.690494			YES	YES					YES		YES
F3	Female	MSCs	13197	MGI:107799	9.56125	0.211796	10.2831	0.178959	-0.104123	0.528494			YES												YES
F3	Female	MSCs	13198	MGI:109247	24.81	0.16478	26.1237	0.152908	-0.0738357	0.572306				YES							YES				YES
F3	Female	MSCs	13199	MGI:108101	0.103023	1.21434	0.0648117	0.816663	0.62229	0.502715				YES							YES				YES
F3	Female	MSCs	13200	MGI:1194508	231.905	0.057548	226.58	0.0389996	0.0335255	0.609993				YES							YES				YES
F3	Female	MSCs	13202	MGI:1298381	15.0532	0.160988	15.0106	0.123	0.00475203	0.969142				YES						YES					YES
F3	Female	MSCs	13204	MGI:1099786	182.195	0.131408	173.743	0.0731113	0.0684878	0.467336	YES		YES												YES
F3	Female	MSCs	13205	MGI:103064	433.378	0.0443618	416.197	0.0224329	0.0583421	0.372474		YES		YES										YES	YES
F3	Female	MSCs	13206	MGI:102670	0.113402	0.692272	0.108713	0.570862	0.0479055	0.944099		YES								YES					YES
F3	Female	MSCs	13207	MGI:105037	602.767	0.0681846	607.645	0.0633982	-0.0116329	0.881804			YES							YES					YES
F3	Female	MSCs	13209	MGI:104976	179.007	0.0702194	171.888	0.0591704	0.0585644	0.419561			YES
F3	Female	MSCs	13211	MGI:108177	79.3632	0.174688	64.6446	0.0723662	0.295739	0.0184241			YES							YES				YES	YES
F3	Female	MSCs	13244	MGI:1097711	225.254	0.0578741	229.182	0.0616969	-0.0249324	0.723832			YES							YES					YES
F3	Female	MSCs	13340	MGI:1345278	1.29109	0.402003	1.18574	0.230323	0.117183	0.686031					YES				YES		YES
F3	Female	MSCs	13345	MGI:104685	1.47791	0.153353	1.5573	0.164799	-0.0764674	0.69137				YES							YES				YES
F3	Female	MSCs	13346	MGI:94885	4.50147	0.281796	5.48727	0.12308	-0.285702	0.141642				YES							YES
F3	Female	MSCs	13347	MGI:1196227	16.3714	0.0797631	16.0406	0.0810676	0.028888	0.747426				YES											YES
F3	Female	MSCs	13350	MGI:1333825	24.0887	0.0840232	24.9204	0.0823453	-0.049188	0.56666				YES							YES				YES
F3	Female	MSCs	13353	MGI:1202877	15.2363	0.101347	14.8116	0.127507	0.0412675	0.702691				YES
F3	Female	MSCs	13356	MGI:892866	91.099	0.0730821	89.769	0.0289003	0.0213307	0.747506				YES							YES
F3	Female	MSCs	13358	MGI:1345283	78.5307	0.199611	77.3732	0.0469166	0.0215297	0.851397				YES
F3	Female	MSCs	13360	MGI:1298378	12.7613	0.277359	11.0452	0.132536	0.209728	0.233453				YES							YES				YES
F3	Female	MSCs	13361	MGI:94890	21.4066	0.251607	18.5489	0.141171	0.20668	0.201778															YES
F3	Female	MSCs	13363	MGI:94891	0.0538603	0.841381	0.138365	0.29331	-1.29107	0.0652354				YES							YES				YES
F3	Female	MSCs	13367	MGI:1194490	66.5635	0.227237	66.7701	0.200181	-0.00490268	0.975182		YES		YES
F3	Female	MSCs	13368	MGI:1196287	3.00313	0.160242	3.20918	0.131648	-0.0955314	0.557452				YES										YES	YES
F3	Female	MSCs	13371	MGI:1338833	2.03962	0.213053	2.08696	0.576344	-0.0357722	0.927218		YES													YES
F3	Female	MSCs	13380	MGI:1329040	0.019417	1.37101	0.0106798	1.37622	0.858293	0.479195		YES								YES					YES
F3	Female	MSCs	13382	MGI:107450	76.0123	0.0575862	75.8095	0.0326005	0.00382075	0.95102			YES								YES				YES
F3	Female	MSCs	13383	MGI:107231	103.096	0.106112	99.567	0.112291	0.0503669	0.597003		YES	YES	YES					YES		YES				YES
F3	Female	MSCs	13384	MGI:1328354	0.059986	0.965745	0.0811974	0.948992	-0.369082	0.704892				YES
F3	Female	MSCs	13385	MGI:1277959	14.5228	0.142597	16.7974	0.0910537	-0.209795	0.0725796				YES											YES
F3	Female	MSCs	13386	MGI:94900	0.146735	0.816298	0.227714	0.972132	-0.609531	0.399131				YES					YES		YES				YES
F3	Female	MSCs	13388	MGI:104659	1.06175	0.531077	1.0647	0.247166	-0.00382172	0.991499				YES											YES
F3	Female	MSCs	13389	MGI:1096877	0.0292743	1.09033	0.0765904	0.807493	-1.26994	0.156868				YES						YES
F3	Female	MSCs	13390	MGI:94901	0.0242796	0.680706	0.0831021	0.483164	-1.61078	0.0430621			YES												YES
F3	Female	MSCs	13392	MGI:94902	0.421159	0.186153	0.382879	0.283203	0.135858	0.662136			YES												YES
F3	Female	MSCs	13393	MGI:94903	0.428298	0.60888	0.250598	0.305956	0.765817	0.173698				YES							YES				YES
F3	Female	MSCs	13394	MGI:94904	0.272924	0.624208	0.331855	0.088055	-0.27345	0.549866				YES							YES				YES
F3	Female	MSCs	13395	MGI:101926	3.31961	0.354543	3.43554	0.260667	-0.0480058	0.847196		YES								YES					YES
F3	Female	MSCs	13396	MGI:101927	2.27767	0.246407	2.94792	0.0748203	-0.37025	0.0541833		YES								YES					YES
F3	Female	MSCs	13397	MGI:1195963	0.455053	0.349627	0.467431	0.146864	-0.0380476	0.900173		YES								YES
F3	Female	MSCs	13400	MGI:94906	170.232	0.176705	191.903	0.0624284	-0.172889	0.138243				YES							YES				YES
F3	Female	MSCs	13401	MGI:94907	29.4756	0.226171	31.4015	0.111152	-0.0918305	0.515942				YES							YES
F3	Female	MSCs	13404	MGI:105393	0.137054	0.807736	0.0733949	0.71353	0.901868	0.216811		YES	YES				YES		YES		YES			YES	YES
F3	Female	MSCs	13405	MGI:94909	22.6046	0.171091	26.269	0.202469	-0.216777	0.164077	YES	YES						YES		YES					YES
F3	Female	MSCs	13406	MGI:94910	0.0806194	0.556549	0.0828163	0.713061	-0.0168486	0.979438			YES					YES		YES
F3	Female	MSCs	13411	MGI:1100864	5.53051	0.181741	5.42469	0.21631	0.0257589	0.881618		YES	YES					YES		YES
F3	Female	MSCs	13417	MGI:107714	1.40704	0.238805	1.64695	0.138037	-0.2276	0.296071			YES	YES				YES		YES
F3	Female	MSCs	13418	MGI:103268	57.2697	0.0572393	57.2025	0.0460343	0.00178977	0.978223		YES													YES
F3	Female	MSCs	13419	MGI:103157	4.46309	0.110095	4.36297	0.0709931	0.0322021	0.796189				YES							YES				YES
F3	Female	MSCs	13421	MGI:1314633	0.169135	1.00578	0.139207	0.503787	0.272958	0.719684				YES							YES				YES
F3	Female	MSCs	13423	MGI:1329019	67.6647	0.126385	60.7274	0.0855385	0.156071	0.114675				YES											YES
F3	Female	MSCs	13424	MGI:103147	711.448	0.134469	780.654	0.0669443	-0.133925	0.201317				YES							YES				YES
F3	Female	MSCs	13426	MGI:107743	0.590223	0.387656	0.527636	0.309902	0.15988	0.651859			YES					YES		YES
F3	Female	MSCs	13427	MGI:107750	209.805	0.0655555	207.362	0.031576	0.0169038	0.799036		YES	YES
F3	Female	MSCs	13429	MGI:107384	1.1812	0.0712433	1.0056	0.45927	0.232556	0.4093				YES							YES				YES
F3	Female	MSCs	13430	MGI:109547	176.5	0.0483904	174.976	0.0366423	0.0125145	0.840521				YES							YES				YES
F3	Female	MSCs	13433	MGI:94912	198.156	0.155743	191.443	0.182521	0.0495906	0.706005				YES					YES		YES		YES	YES	YES
F3	Female	MSCs	13434	MGI:1274787	9.40119	0.132982	8.65213	0.0975008	0.119354	0.322199		YES						YES		YES					YES
F3	Female	MSCs	13435	MGI:1261827	99.8583	0.143298	97.0517	0.1394	0.0410472	0.721837				YES				YES	YES	YES	YES		YES	YES	YES
F3	Female	MSCs	13436	MGI:1261819	2.006	0.251692	2.04737	0.263714	-0.0337983	0.880281				YES					YES				YES	YES	YES
F3	Female	MSCs	13437	MGI:1278328	89.8587	0.0662295	89.8831	0.0453788	-0.000407416	0.995059											YES				YES
F3	Female	MSCs	13445	MGI:1202069	9.67392	0.102319	9.3667	0.063156	0.0466661	0.645819				YES											YES
F3	Female	MSCs	13446	MGI:109446	11.4038	0.0740595	10.0877	0.0372045	0.177121	0.0611067				YES
F3	Female	MSCs	13447	MGI:1100497	0.415775	0.529476	0.272862	0.269604	0.590672	0.155104				YES							YES
F3	Female	MSCs	13448	MGI:893587	73.8982	0.24035	70.0034	0.0737803	0.0780619	0.549393				YES											YES
F3	Female	MSCs	13449	MGI:1332623	32.0279	0.348582	31.1784	0.233078	0.0382419	0.858235				YES							YES				YES
F3	Female	MSCs	13476	MGI:1270152	164.528	0.056795	166.759	0.0344297	-0.019437	0.759377			YES							YES
F3	Female	MSCs	13478	MGI:1196396	28.1023	0.10756	28.1344	0.0985948	-0.00207009	0.982346				YES							YES				YES
F3	Female	MSCs	13479	MGI:94917	143.529	0.303384	182.794	0.239889	-0.348971	0.109164				YES					YES		YES				YES
F3	Female	MSCs	13480	MGI:1330239	33.8776	0.111055	33.836	0.056202	0.00167878	0.984413			YES	YES											YES
F3	Female	MSCs	13481	MGI:1330238	20.9927	0.0742442	20.798	0.0688068	0.0133136	0.871445				YES							YES				YES
F3	Female	MSCs	13482	MGI:94919	0.126336	0.757828	0.212344	0.370989	-0.730015	0.202833	YES		YES						YES		YES				YES
F3	Female	MSCs	13486	MGI:1100515	75.0238	0.071034	74.4636	0.0511818	0.0106408	0.877164			YES								YES		YES	YES	YES
F3	Female	MSCs	13488	MGI:99578	0.0848832	0.687155	0.0679664	0.873646	0.286902	0.686693			YES										YES	YES	YES
F3	Female	MSCs	13491	MGI:94926	0.207364	0.652252	0.088122	0.446676	1.17533	0.102284											YES	YES	YES	YES	YES	YES
F3	Female	MSCs	13494	MGI:1343297	79.7839	0.0799702	80.1933	0.0338856	-0.00735499	0.9152											YES				YES
F3	Female	MSCs	13495	MGI:1342307	45.4138	0.124305	45.2993	0.0596438	0.00334709	0.969953				YES							YES				YES
F3	Female	MSCs	13496	MGI:1328360	27.0454	0.0897752	26.2284	0.104226	0.0447879	0.632405					YES						YES				YES
F3	Female	MSCs	13497	MGI:107432	3.13675	0.475478	2.8018	0.122956	0.163248	0.602987		YES							YES
F3	Female	MSCs	13498	MGI:104725	11.6433	0.422762	10.8447	0.196996	0.101557	0.667333				YES						YES					YES
F3	Female	MSCs	13506	MGI:103221	0.874064	0.517196	0.665519	0.16598	0.391632	0.270275		YES						YES
F3	Female	MSCs	13508	MGI:1196281	0.268146	0.917734	0.226276	0.54351	0.275299	0.673156			YES												YES
F3	Female	MSCs	13518	MGI:104627	288.193	0.21206	329.084	0.14156	-0.19139	0.189926			YES					YES		YES
F3	Female	MSCs	13521	MGI:892977	34.7715	0.208637	35.5849	0.0667648	-0.0329612	0.797265				YES							YES
F3	Female	MSCs	13522	MGI:105988	0.0789117	0.496418	0.11932	0.254329	-0.578902	0.26473		YES									YES				YES
F3	Female	MSCs	13527	MGI:106039	26.6671	0.0856703	28.3612	0.10271	-0.0888483	0.336479		YES						YES		YES
F3	Female	MSCs	13528	MGI:1203728	11.7213	0.105174	12.45	0.0802877	-0.0863471	0.39733				YES					YES
F3	Female	MSCs	13537	MGI:101911	1.13726	0.29775	1.29614	0.184184	-0.191161	0.43716				YES											YES
F3	Female	MSCs	13542	MGI:94941	62.1597	0.161995	63.8517	0.0490928	-0.0388645	0.703805				YES							YES				YES
F3	Female	MSCs	13543	MGI:106613	27.7079	0.0551983	27.2898	0.100809	0.0219873	0.795333				YES											YES
F3	Female	MSCs	13544	MGI:108100	18.736	0.301518	18.8392	0.0645552	-0.00782401	0.960956				YES											YES
F3	Female	MSCs	13548	MGI:1330299	73.6991	0.0569382	70.9511	0.0189049	0.0548468	0.372051			YES	YES					YES		YES				YES
F3	Female	MSCs	13549	MGI:1330302	11.8704	0.12239	11.8158	0.141818	0.00768151	0.950823				YES						YES					YES
F3	Female	MSCs	13555	MGI:101941	15.3314	0.204165	17.9767	0.150735	-0.229447	0.139871				YES											YES
F3	Female	MSCs	13557	MGI:1096340	30.9415	0.119095	31.1973	0.0536612	-0.0122248	0.88908			YES					YES		YES					YES
F3	Female	MSCs	13559	MGI:105091	15.9697	0.0692132	15.585	0.0568461	0.0353482	0.668489		YES													YES
F3	Female	MSCs	13560	MGI:109530	13.6188	0.0580239	15.0417	0.0523701	-0.143159	0.0949697				YES						YES					YES
F3	Female	MSCs	13586	MGI:108021	0.0303151	1.36931	0.0312071	1.44564	0.0394882	0.972754			YES												YES
F3	Female	MSCs	13587	MGI:108020	0.0704765	0.993034	0.110951	1.34034	-0.601242	0.577054			YES												YES
F3	Female	MSCs	13589	MGI:891995	206.716	0.0845771	199.974	0.0560903	0.047814	0.528548			YES	YES					YES		YES
F3	Female	MSCs	13590	MGI:107405	1.58147	0.335593	1.49824	0.237036	0.076561	0.772178				YES					YES		YES				YES
F3	Female	MSCs	13591	MGI:95275	62.8035	0.26194	75.4033	0.155784	-0.263524	0.14653			YES												YES
F3	Female	MSCs	13592	MGI:894332	4.26548	0.376415	5.18206	0.161163	-0.277982	0.25163			YES												YES
F3	Female	MSCs	13593	MGI:894289	27.9845	0.32782	36.1462	0.261562	-0.36839	0.150913				YES					YES						YES
F3	Female	MSCs	13595	MGI:107822	41.0996	0.149559	42.6157	0.0632074	-0.0519181	0.605892			YES							YES					YES
F3	Female	MSCs	13599	MGI:1343461	0.0304948	1.11615	0.0254728	1.74667	0.290398	0.803798				YES											YES
F3	Female	MSCs	13601	MGI:103060	69.8596	0.202011	61.7562	0.190142	0.177757	0.251135			YES												YES
F3	Female	MSCs	13602	MGI:108110	2.6778	0.416744	2.48084	0.175232	0.108399	0.696966			YES							YES
F3	Female	MSCs	13603	MGI:1338022	3.76531	0.243037	3.27123	0.172364	0.203721	0.310835			YES												YES	YES
F3	Female	MSCs	13605	MGI:95281	48.1767	0.256684	41.3275	0.261089	0.2205	0.261075		YES	YES							YES					YES
F3	Female	MSCs	13607	MGI:1195272	15.055	0.369452	19.0824	0.242191	-0.340544	0.181753		YES	YES												YES
F3	Female	MSCs	13608	MGI:1343498	0.85221	0.51817	1.05047	0.283045	-0.304367	0.460078				YES											YES
F3	Female	MSCs	13609	MGI:1096355	174.501	0.199013	218.137	0.17567	-0.321856	0.0519768			YES							YES					YES
F3	Female	MSCs	13610	MGI:1339365	24.0879	0.146914	21.544	0.151675	0.160819	0.208868			YES								YES
F3	Female	MSCs	13611	MGI:1333809	0.652248	0.424465	0.780435	0.465642	-0.243354	0.545642					YES
F3	Female	MSCs	13612	MGI:1329025	22.6168	0.268487	19.7985	0.277115	0.193261	0.400749	YES							YES
F3	Female	MSCs	13614	MGI:95283	12.572	0.428145	15.576	0.24147	-0.309313	0.29001			YES												YES
F3	Female	MSCs	13617	MGI:105923	7.35995	0.363315	8.86648	0.292889	-0.266421	0.353351			YES					YES		YES					YES
F3	Female	MSCs	13618	MGI:102720	14.0838	0.428217	17.5806	0.461503	-0.320676	0.340639		YES													YES
F3	Female	MSCs	13619	MGI:103248	10.9396	0.159547	12.554	0.0595208	-0.198558	0.101524			YES										YES	YES	YES
F3	Female	MSCs	13626	MGI:95286	39.7729	0.114752	39.1861	0.0364201	0.0212594	0.799227			YES										YES	YES	YES
F3	Female	MSCs	13627	MGI:1096881	4349.88	0.0745943	4112.6	0.037644	0.0809276	0.381998			YES								YES				YES
F3	Female	MSCs	13628	MGI:1096317	0.469115	0.563601	0.595006	0.287778	-0.340222	0.439441				YES					YES		YES				YES
F3	Female	MSCs	13629	MGI:95288	1944.55	0.111855	1898.37	0.0695909	0.0346717	0.727055					YES										YES
F3	Female	MSCs	13631	MGI:1195261	49.0031	0.101015	48.8109	0.0782139	0.00570362	0.946831				YES											YES
F3	Female	MSCs	13636	MGI:103236	2.75345	0.32545	2.63104	0.149142	0.0649188	0.778014				YES							YES				YES
F3	Female	MSCs	13637	MGI:102707	2.31968	0.240263	2.65716	0.123131	-0.194891	0.318198					YES						YES
F3	Female	MSCs	13638	MGI:106644	1.32252	0.502947	1.39667	0.301596	-0.0806341	0.810187				YES							YES				YES
F3	Female	MSCs	13639	MGI:106643	6.61514	0.279635	6.65971	0.0985328	-0.00825024	0.962262				YES							YES
F3	Female	MSCs	13640	MGI:107444	12.6393	0.350178	15.0776	0.296423	-0.252655	0.303171			YES					YES		YES					YES
F3	Female	MSCs	13641	MGI:102708	179.858	0.110006	191.046	0.0395895	-0.0870186	0.289079				YES						YES
F3	Female	MSCs	13642	MGI:105097	15.9368	0.151969	13.738	0.134316	0.214611	0.111264			YES						YES		YES				YES
F3	Female	MSCs	13643	MGI:109196	0.174974	0.603576	0.260132	0.613832	-0.56133	0.301505				YES
F3	Female	MSCs	13644	MGI:105311	13.3536	0.387982	17.4755	0.129211	-0.387563	0.113765				YES
F3	Female	MSCs	13645	MGI:95290	0.666284	0.142271	0.629489	0.236071	0.0895389	0.726862			YES					YES		YES					YES
F3	Female	MSCs	13649	MGI:95294	77.4696	0.196919	70.2859	0.0703364	0.140513	0.241571		YES													YES
F3	Female	MSCs	13650	MGI:104328	48.4542	0.188147	52.5026	0.0578672	-0.115608	0.315593				YES							YES				YES
F3	Female	MSCs	13653	MGI:95295	10.9124	0.965981	17.6625	0.583319	-0.693713	0.235008			YES								YES				YES
F3	Female	MSCs	13654	MGI:95296	5.45225	0.386558	6.31109	0.437962	-0.2097	0.510836															YES
F3	Female	MSCs	13655	MGI:1306780	0.539168	0.433422	0.429843	0.613575	0.324767	0.502755				YES											YES
F3	Female	MSCs	13656	MGI:99252	0.0611425	1.38824	0.0894214	0.683468	-0.538682	0.561355				YES						YES					YES
F3	Female	MSCs	13660	MGI:1341878	142.122	0.164002	134.932	0.038548	0.0749528	0.445966				YES							YES
F3	Female	MSCs	13661	MGI:1270840	0.0492039	1.02963	0.0546452	0.383746	-0.149118	0.856847		YES	YES												YES
F3	Female	MSCs	13663	MGI:108090	87.211	0.0963307	86.1782	0.0606576	0.0172625	0.826353		YES													YES
F3	Female	MSCs	13664	MGI:95298	129.047	0.115241	127.608	0.0822567	0.0161372	0.858962			YES							YES					YES
F3	Female	MSCs	13665	MGI:95299	108.45	0.153109	101.342	0.0466366	0.0977961	0.341459		YES								YES					YES
F3	Female	MSCs	13666	MGI:1341830	38.8343	0.0760261	40.0797	0.0452934	-0.0456804	0.534127			YES					YES		YES					YES
F3	Female	MSCs	13667	MGI:95300	18.0128	0.163741	18.7025	0.0125614	-0.0539975	0.626946				YES							YES				YES
F3	Female	MSCs	13669	MGI:95301	265.023	0.0763027	263.451	0.0250751	0.00854671	0.902294			YES							YES					YES
F3	Female	MSCs	13680	MGI:99526	19.5317	0.184983	19.1433	0.174479	0.0284322	0.845909				YES
F3	Female	MSCs	13681	MGI:95303	407.997	0.0728819	379.158	0.0347212	0.105746	0.156205				YES											YES
F3	Female	MSCs	13682	MGI:106906	213.98	0.0783888	228.892	0.136709	-0.0971757	0.32885			YES												YES
F3	Female	MSCs	13684	MGI:95305	62.8652	0.113327	59.2094	0.0412761	0.0863523	0.299645			YES												YES
F3	Female	MSCs	13685	MGI:103267	81.9751	0.149604	84.2953	0.0872612	-0.040252	0.695516				YES											YES
F3	Female	MSCs	13688	MGI:109198	11.4291	0.186414	10.4942	0.167489	0.123218	0.413373				YES											YES
F3	Female	MSCs	13690	MGI:109207	834.847	0.0788184	783.877	0.0403371	0.090876	0.256131			YES												YES
F3	Female	MSCs	13706	MGI:95316	1.00658	0.23821	1.06685	0.147576	-0.0774183	0.73836				YES							YES				YES
F3	Female	MSCs	13709	MGI:107180	111.714	0.027223	114.888	0.0165602	-0.0404207	0.464934			YES							YES					YES
F3	Female	MSCs	13711	MGI:1335079	0.0497961	1.2458	0.0929602	0.535058	-0.890194	0.298808			YES												YES
F3	Female	MSCs	13712	MGI:101833	30.6468	0.0853346	31.857	0.0300346	-0.0557655	0.465351			YES								YES				YES
F3	Female	MSCs	13713	MGI:101762	81.9678	0.100071	78.4563	0.08803	0.0631562	0.459322				YES						YES					YES
F3	Female	MSCs	13714	MGI:102853	31.613	0.0957734	32.4294	0.0465374	-0.0367521	0.647582				YES						YES			YES	YES	YES
F3	Female	MSCs	13716	MGI:109377	24.8977	0.160365	24.923	0.153045	-0.00207532	0.986872				YES							YES				YES
F3	Female	MSCs	13717	MGI:95317	0.432517	0.434721	0.823107	0.609524	-0.91188	0.0479627				YES
F3	Female	MSCs	13722	MGI:102774	40.4687	0.0857419	39.7715	0.0818846	0.0253995	0.763482		YES								YES					YES
F3	Female	MSCs	13723	MGI:95321	93.4639	0.278383	91.6851	0.164353	0.0278602	0.875567			YES					YES		YES
F3	Female	MSCs	13726	MGI:108117	44.6638	0.0574807	42.0736	0.0633368	0.0863383	0.234073				YES							YES
F3	Female	MSCs	13728	MGI:99638	38.2952	0.122647	36.9476	0.0851566	0.0517255	0.589296				YES					YES		YES				YES
F3	Female	MSCs	13730	MGI:107941	506.235	0.192397	579.989	0.078085	-0.196243	0.129467			YES							YES
F3	Female	MSCs	13731	MGI:1098726	68.086	0.0734795	71.4451	0.0946135	-0.0694161	0.400361				YES						YES					YES
F3	Female	MSCs	13732	MGI:1098729	185.671	0.0728693	183.205	0.0669723	0.0193087	0.792387				YES							YES
F3	Female	MSCs	13733	MGI:106912	1365.59	0.371012	1225.57	0.0524815	0.156074	0.410932		YES	YES
F3	Female	MSCs	13796	MGI:95387	0.0147459	1.47705	0.0288417	0.946021	-0.802058	0.474857				YES						YES					YES
F3	Female	MSCs	13797	MGI:95388	1.18621	0.454039	0.880191	0.323711	0.430538	0.215537			YES												YES
F3	Female	MSCs	13798	MGI:95389	0.288258	0.690788	0.372022	0.400608	-0.354222	0.491759				YES						YES					YES
F3	Female	MSCs	13800	MGI:108360	239.583	0.1842	230.949	0.131797	0.0529028	0.681229			YES							YES
F3	Female	MSCs	13801	MGI:1333772	0.0155595	1.50201	0.0186304	1.38136	-0.260647	0.828574		YES								YES
F3	Female	MSCs	13803	MGI:109610	129.244	0.344052	128.677	0.157659	0.00642274	0.973309			YES						YES		YES				YES
F3	Female	MSCs	13804	MGI:1261433	10.5079	0.102774	10.981	0.104393	-0.0639769	0.553017				YES											YES
F3	Female	MSCs	13805	MGI:95392	56.3168	0.292152	61.3907	0.190448	-0.12487	0.475896				YES							YES				YES	YES
F3	Female	MSCs	13806	MGI:95393	356.286	0.112148	354.674	0.0851243	0.00649446	0.944258				YES						YES
F3	Female	MSCs	13807	MGI:95394	3.9849	0.351035	4.20699	0.293549	-0.0803383	0.743681				YES						YES					YES
F3	Female	MSCs	13808	MGI:95395	6.62818	0.123057	6.38204	0.191162	0.0567638	0.703878				YES						YES					YES
F3	Female	MSCs	13809	MGI:106645	4.65452	0.666787	3.94533	0.377411	0.247051	0.561134			YES							YES					YES
F3	Female	MSCs	13813	MGI:1201683	0.0702961	1.37862	0.151399	0.916813	-1.06057	0.271374			YES												YES
F3	Female	MSCs	13819	MGI:109169	82.4244	0.208114	103.064	0.101935	-0.32218	0.0225386				YES						YES					YES
F3	Female	MSCs	13821	MGI:103010	94.9876	0.188486	93.2533	0.075098	0.0264323	0.818724				YES
F3	Female	MSCs	13822	MGI:103009	158.748	0.126181	158.762	0.0539883	-0.000131604	0.998795			YES
F3	Female	MSCs	13823	MGI:103008	80.2411	0.113696	74.8408	0.0751392	0.100292	0.263254			YES					YES	YES	YES	YES
F3	Female	MSCs	13824	MGI:103007	5.75391	0.137902	5.52412	0.100992	0.0596867	0.646437			YES					YES		YES
F3	Female	MSCs	13828	MGI:95402	0.0458479	0.938892	0.0185988	0.595741	1.16109	0.208755			YES							YES					YES
F3	Female	MSCs	13829	MGI:99670	1.57399	0.1461	1.79381	0.0682499	-0.188626	0.278227				YES							YES				YES
F3	Female	MSCs	13830	MGI:95403	213.84	0.15174	222.412	0.163759	-0.0568024	0.648012			YES	YES						YES
F3	Female	MSCs	13831	MGI:1278322	36.1921	0.0750313	37.7259	0.0823441	-0.0596851	0.465712			YES					YES		YES			YES	YES	YES
F3	Female	MSCs	13835	MGI:107381	2.44419	0.255676	2.42682	0.0909834	0.0111447	0.953857				YES							YES				YES
F3	Female	MSCs	13836	MGI:95278	28.9063	0.228334	31.1056	0.125723	-0.105451	0.465854				YES							YES				YES
F3	Female	MSCs	13837	MGI:99612	9.59907	0.234437	9.01895	0.248152	0.0900091	0.645134	YES									YES					YES
F3	Female	MSCs	13838	MGI:98277	12.2974	0.13004	13.7257	0.273776	-0.15852	0.348743			YES					YES		YES					YES
F3	Female	MSCs	13841	MGI:95276	0.953266	0.437007	1.64519	0.316939	-0.778986	0.0289063		YES								YES					YES
F3	Female	MSCs	13844	MGI:99611	16.9748	0.218666	19.1258	0.175172	-0.171312	0.280896				YES											YES
F3	Female	MSCs	13845	MGI:104770	16.2281	0.189324	16.6218	0.102201	-0.0345762	0.79082				YES						YES					YES
F3	Female	MSCs	13846	MGI:104757	50.6545	0.151552	55.2688	0.0519477	-0.125556	0.219876									YES		YES				YES
F3	Female	MSCs	13848	MGI:1096338	6.16776	0.22487	5.88818	0.137557	0.0689893	0.671786		YES													YES
F3	Female	MSCs	13849	MGI:95405	153.226	0.203129	170.462	0.118324	-0.153695	0.263412				YES							YES				YES
F3	Female	MSCs	13850	MGI:99500	6.92053	0.302624	7.99654	0.193758	-0.209151	0.3218			YES							YES					YES
F3	Female	MSCs	13852	MGI:108059	78.2424	0.0879621	75.4482	0.0803635	0.0523718	0.511777				YES
F3	Female	MSCs	13853	MGI:1341085	2.58725	0.162069	3.38982	0.181416	-0.389892	0.038589		YES								YES					YES
F3	Female	MSCs	13854	MGI:1333763	141.433	0.131844	138.179	0.104594	0.0335815	0.741634				YES
F3	Female	MSCs	13855	MGI:1333766	36.8422	0.122312	41.1325	0.0868771	-0.158889	0.108735				YES					YES		YES
F3	Female	MSCs	13857	MGI:95408	1.51541	0.347273	1.8215	0.266671	-0.262291	0.375698				YES							YES				YES
F3	Female	MSCs	13858	MGI:104583	173.774	0.16755	152.714	0.0836403	0.186442	0.106122			YES							YES					YES
F3	Female	MSCs	13859	MGI:104582	50.9772	0.0297487	50.4075	0.0533167	0.0160929	0.798073									YES		YES
F3	Female	MSCs	13860	MGI:104684	18.5998	0.1852	17.9633	0.289355	0.0503407	0.79382			YES						YES		YES
F3	Female	MSCs	13861	MGI:107569	0.131629	1.44695	0.0872465	1.43992	0.626697	0.600838				YES											YES
F3	Female	MSCs	13864	MGI:1352453	46.1249	0.165409	45.3008	0.0944611	0.026156	0.818759					YES						YES				YES	YES
F3	Female	MSCs	13865	MGI:1352451	0.886052	0.395644	0.916291	0.25402	-0.047114	0.876774				YES											YES
F3	Female	MSCs	13866	MGI:95410	23.959	0.155857	26.1851	0.0604857	-0.127883	0.246056				YES							YES				YES
F3	Female	MSCs	13867	MGI:95411	3.09795	0.128747	3.04271	0.269404	0.0253741	0.898098				YES											YES
F3	Female	MSCs	13870	MGI:95412	23.3075	0.106755	23.7243	0.0363607	-0.0256007	0.759627				YES							YES			YES	YES
F3	Female	MSCs	13871	MGI:95413	25.6753	0.151634	25.0492	0.106695	0.0352388	0.753327				YES							YES			YES	YES
F3	Female	MSCs	13872	MGI:95414	40.7675	0.020877	41.3751	0.0384834	-0.0212241	0.727401			YES											YES	YES
F3	Female	MSCs	13874	MGI:107508	2.28735	0.216341	2.23971	0.184123	0.0305638	0.874268		YES													YES
F3	Female	MSCs	13875	MGI:109637	55.1527	0.287648	51.4253	0.126131	0.100769	0.563255				YES							YES				YES
F3	Female	MSCs	13876	MGI:95415	3.23715	0.466873	3.97364	0.184819	-0.294978	0.311362			YES					YES		YES					YES
F3	Female	MSCs	13877	MGI:108089	4.96466	0.186687	4.28633	0.0643479	0.210938	0.1703				YES
F3	Female	MSCs	13885	MGI:95421	152.852	0.101885	153.641	0.109067	-0.00760743	0.933974			YES												YES
F3	Female	MSCs	13924	MGI:108027	3.03846	0.216066	2.69311	0.161275	0.172387	0.357807				YES						YES					YES
F3	Female	MSCs	13929	MGI:104837	35.0968	0.0271595	36.8542	0.108999	-0.0701531	0.405397				YES											YES
F3	Female	MSCs	13972	MGI:1338057	2.71205	0.258434	2.77402	0.0453884	-0.0324931	0.854926				YES					YES		YES
F3	Female	MSCs	13982	MGI:1352467	8.40896	0.190111	9.02684	0.159312	-0.10133	0.513431		YES	YES						YES		YES				YES
F3	Female	MSCs	13983	MGI:109392	0.386309	0.542149	0.27588	0.356977	0.492917	0.281697			YES					YES		YES					YES
F3	Female	MSCs	13990	MGI:95453	56.5904	0.0892416	54.3117	0.0678351	0.0592354	0.458537		YES								YES			YES	YES	YES
F3	Female	MSCs	13992	MGI:1313312	18.7501	0.251987	17.7807	0.238507	0.0768401	0.690044			YES												YES
F3	Female	MSCs	13996	MGI:1261417	20.7919	0.0538322	20.1149	0.0801151	0.047847	0.554137			YES	YES
F3	Female	MSCs	13998	MGI:1261419	26.3683	0.0992282	25.0524	0.0794347	0.0734277	0.415827			YES							YES
F3	Female	MSCs	14000	MGI:1261425	39.3747	0.0746328	42.2205	0.0444834	-0.1005	0.177715			YES					YES		YES					YES
F3	Female	MSCs	14004	MGI:1261428	91.6053	0.101672	86.7287	0.0720208	0.0789437	0.347715										YES					YES
F3	Female	MSCs	14007	MGI:1338822	105.037	0.126235	100.806	0.054913	0.0591665	0.494386		YES	YES					YES	YES	YES	YES				YES
F3	Female	MSCs	14009	MGI:99254	2.86073	0.314071	2.44466	0.144549	0.228293	0.32468		YES								YES					YES
F3	Female	MSCs	14011	MGI:109336	51.0197	0.0970917	46.9555	0.0905687	0.119624	0.183698			YES							YES					YES
F3	Female	MSCs	14013	MGI:95457	1.57281	0.442352	1.8118	0.280358	-0.205691	0.514015		YES	YES					YES		YES		YES	YES	YES	YES
F3	Female	MSCs	14017	MGI:95458	91.2985	0.07476	89.9608	0.0673607	0.0211951	0.771135		YES
F3	Female	MSCs	14020	MGI:104736	78.4241	0.103844	79.3251	0.123108	-0.0164058	0.867523			YES								YES
F3	Female	MSCs	14025	MGI:106190	0.171931	0.532915	0.222411	1.37221	-0.341936	0.697608			YES						YES		YES				YES
F3	Female	MSCs	14026	MGI:1194884	58.6301	0.135437	58.7368	0.0950069	-0.00241215	0.980417				YES							YES
F3	Female	MSCs	14027	MGI:107507	0.202486	0.636115	0.145134	0.428272	0.479033	0.363979				YES							YES				YES
F3	Female	MSCs	14030	MGI:99960	146.167	0.0777606	140.599	0.120183	0.0559146	0.538385			YES	YES											YES
F3	Female	MSCs	14038	MGI:107506	0.75799	0.305484	0.818759	0.287935	-0.108498	0.721415			YES												YES
F3	Female	MSCs	14042	MGI:894663	168.449	0.14061	161.725	0.133269	0.0587619	0.596119		YES	YES					YES	YES	YES					YES
F3	Female	MSCs	14043	MGI:108050	100.397	0.0578605	98.0888	0.0368791	0.0336257	0.593863				YES						YES					YES
F3	Female	MSCs	14048	MGI:109344	9.75074	0.30733	9.05395	0.146524	0.107737	0.588932		YES											YES	YES	YES
F3	Female	MSCs	14049	MGI:109341	37.9457	0.228353	42.3052	0.112436	-0.156961	0.297293				YES				YES		YES			YES	YES	YES
F3	Female	MSCs	14050	MGI:109339	53.5531	0.0803472	52.8557	0.0404425	0.0188003	0.789932			YES								YES		YES	YES	YES
F3	Female	MSCs	14051	MGI:1337104	49.333	0.215249	51.7454	0.137538	-0.0685714	0.636804		YES						YES		YES			YES	YES	YES
F3	Female	MSCs	14055	MGI:1097695	51.6592	0.11901	53.6213	0.0291832	-0.0538029	0.5179				YES							YES		YES	YES	YES
F3	Female	MSCs	14056	MGI:107940	27.0917	0.173717	25.6613	0.15778	0.0782141	0.556491		YES											YES	YES	YES
F3	Female	MSCs	14057	MGI:2137677	36.4067	0.0556652	34.4994	0.0795625	0.0772592	0.323271			YES												YES
F3	Female	MSCs	14058	MGI:103107	0.339842	0.634958	0.221785	0.701441	0.627801	0.310232				YES						YES					YES
F3	Female	MSCs	14062	MGI:101802	98.6797	0.248814	135.05	0.12072	-0.452726	0.00955082			YES												YES
F3	Female	MSCs	14063	MGI:101910	0.254357	0.396959	0.203561	0.293044	0.313018	0.447618			YES												YES
F3	Female	MSCs	14064	MGI:1298208	0.35063	0.459504	0.368115	0.217577	-0.069774	0.858535			YES
F3	Female	MSCs	14065	MGI:1298207	0.816637	0.340918	0.883936	0.17711	-0.113947	0.67829				YES
F3	Female	MSCs	14066	MGI:88381	9.10176	0.228288	8.20766	0.275302	0.148357	0.470706			YES												YES
F3	Female	MSCs	14067	MGI:88382	1.14876	0.517761	1.1174	0.340657	0.0443554	0.901886			YES							YES
F3	Female	MSCs	14068	MGI:109325	0.198536	0.36631	0.313992	0.456177	-0.654128	0.160941				YES						YES					YES
F3	Female	MSCs	14069	MGI:88383	8.6378	0.259583	9.25755	0.136517	-0.0987681	0.576936		YES									YES				YES
F3	Female	MSCs	14070	MGI:95474	8.77255	0.166432	8.86725	0.0842612	-0.0150749	0.903414			YES								YES
F3	Female	MSCs	14071	MGI:88384	0.928757	0.362341	0.65907	0.26399	0.480763	0.125001															YES
F3	Female	MSCs	14073	MGI:109609	0.355986	0.608765	0.437577	0.224074	-0.284638	0.510014			YES	YES											YES
F3	Female	MSCs	14077	MGI:95476	1.00051	0.26714	0.983947	0.282677	0.0216368	0.936052				YES											YES
F3	Female	MSCs	14081	MGI:102797	62.0901	0.0537238	62.39	0.0661001	-0.00696078	0.919226			YES												YES
F3	Female	MSCs	14082	MGI:109324	9.74002	0.0608749	10.2172	0.0741773	-0.0690458	0.462189				YES							YES				YES
F3	Female	MSCs	14083	MGI:95481	58.5021	0.107397	57.5027	0.0589596	0.0248484	0.761776		YES	YES	YES							YES				YES
F3	Female	MSCs	14084	MGI:109419	77.2534	0.105452	77.4585	0.0726743	-0.00385196	0.963387	YES	YES	YES	YES						YES					YES
F3	Female	MSCs	14085	MGI:95482	37.8601	0.154167	40.2895	0.0688439	-0.0895829	0.40654				YES						YES					YES
F3	Female	MSCs	14086	MGI:1352745	150.806	0.238678	143.684	0.105385	0.0697708	0.618702				YES							YES
F3	Female	MSCs	14087	MGI:1341823	19.7201	0.261928	18.9292	0.257026	0.0584511	0.759494				YES											YES
F3	Female	MSCs	14088	MGI:95480	18.4811	0.119435	18.5754	0.0910876	-0.00707887	0.94419			YES								YES				YES
F3	Female	MSCs	14089	MGI:109608	16.2222	0.371715	17.7546	0.252587	-0.129528	0.600976		YES						YES							YES
F3	Female	MSCs	14102	MGI:95484	19.5023	0.345056	20.3744	0.12505	-0.0629054	0.758362		YES								YES					YES
F3	Female	MSCs	14104	MGI:95485	217.201	0.213686	198.159	0.0611667	0.132502	0.286434				YES							YES				YES
F3	Female	MSCs	14105	MGI:1333805	57.7218	0.152215	55.5415	0.0876034	0.055599	0.594324				YES							YES				YES
F3	Female	MSCs	14107	MGI:109168	1351.23	0.239202	1598.49	0.154294	-0.242426	0.144514			YES	YES						YES
F3	Female	MSCs	14109	MGI:102547	150.557	0.126407	147.187	0.0920819	0.0327646	0.73679				YES							YES				YES
F3	Female	MSCs	14113	MGI:95486	8.85549	0.120967	8.25213	0.0839905	0.101618	0.367778				YES						YES			YES	YES	YES
F3	Female	MSCs	14114	MGI:95487	11.7575	0.397111	10.0347	0.151689	0.229713	0.28678				YES						YES					YES
F3	Female	MSCs	14115	MGI:95488	834.815	0.17332	728.3	0.159219	0.196918	0.154039				YES
F3	Female	MSCs	14118	MGI:95489	745.624	0.290871	789.878	0.156002	-0.083143	0.656118			YES					YES		YES					YES
F3	Female	MSCs	14119	MGI:95490	12.1896	0.516555	10.009	0.173452	0.286493	0.334219		YES	YES					YES		YES
F3	Female	MSCs	14121	MGI:95492	0.0287929	1.46626	0.0473968	0.803729	-0.688649	0.499064			YES							YES					YES
F3	Female	MSCs	14123	MGI:104648	23.4376	0.251563	22.8868	0.151185	0.0339648	0.826432			YES								YES
F3	Female	MSCs	14127	MGI:95496	283.789	0.11913	260.061	0.0323878	0.125995	0.149365				YES							YES				YES
F3	Female	MSCs	14128	MGI:95497	0.2079	0.431315	0.179326	0.885045	0.232244	0.739121			YES	YES							YES				YES
F3	Female	MSCs	14129	MGI:95498	58.7669	0.174347	55.377	0.330446	0.0850034	0.662195			YES					YES		YES
F3	Female	MSCs	14130	MGI:95499	40.8307	0.403893	31.0603	0.0925025	0.395265	0.080621			YES						YES		YES				YES
F3	Female	MSCs	14131	MGI:95500	240.978	0.177019	222.733	0.0758112	0.113658	0.31229			YES		YES						YES				YES
F3	Female	MSCs	14132	MGI:103017	143.688	0.123358	154.566	0.0950946	-0.105176	0.284209				YES						YES
F3	Female	MSCs	14133	MGI:1340905	4.77653	0.315358	3.84009	0.137876	0.312806	0.145959				YES							YES
F3	Female	MSCs	14134	MGI:1341158	0.257177	2.12772	0.123591	1.34934	1.09319	0.431926				YES
F3	Female	MSCs	14137	MGI:102706	89.9418	0.292995	83.6333	0.120868	0.105352	0.539781				YES											YES
F3	Female	MSCs	14148	MGI:103224	7.66519	0.0550714	7.94075	0.0718773	-0.051497	0.600234			YES												YES
F3	Female	MSCs	14149	MGI:104724	10.3081	0.0782762	9.55483	0.107924	0.108633	0.306959					YES										YES
F3	Female	MSCs	14151	MGI:95513	61.0476	0.0618476	61.7205	0.0507749	-0.0157877	0.814052			YES												YES	YES
F3	Female	MSCs	14154	MGI:1335089	49.1629	0.125828	46.9405	0.0993499	0.066567	0.501257				YES											YES
F3	Female	MSCs	14155	MGI:1335087	146.197	0.0898142	133.002	0.0878693	0.136352	0.115267				YES											YES
F3	Female	MSCs	14156	MGI:102779	55.6068	0.199597	51.9524	0.169241	0.0977485	0.488519				YES							YES			YES	YES
F3	Female	MSCs	14158	MGI:105917	63.6262	0.117811	63.6607	0.0904431	-0.000763815	0.993528			YES						YES		YES				YES
F3	Female	MSCs	14159	MGI:95514	107.987	0.137343	106.347	0.101066	0.0220933	0.828102					YES					YES					YES
F3	Female	MSCs	14160	MGI:1341817	1.38797	0.743319	1.7167	0.343328	-0.307211	0.496236			YES								YES
F3	Female	MSCs	14161	MGI:1316726	0.0244802	0.993128	0.0235126	0.975133	0.078012	0.938563			YES												YES
F3	Female	MSCs	14163	MGI:104566	15.3839	0.0626298	15.5991	0.0866169	-0.0192672	0.826691			YES
F3	Female	MSCs	14164	MGI:95515	0.768843	0.57798	0.89766	0.0747287	-0.221036	0.497782			YES	YES											YES
F3	Female	MSCs	14165	MGI:1099809	0.310425	0.452315	0.620661	0.343875	-0.985799	0.0219355		YES									YES				YES
F3	Female	MSCs	14166	MGI:109167	1.67631	0.308943	1.66412	0.216376	0.00822377	0.973617				YES
F3	Female	MSCs	14168	MGI:109178	1.00751	0.477684	1.12418	0.413786	-0.155465	0.674034								YES	YES	YES					YES
F3	Female	MSCs	14171	MGI:1202401	0.0395968	1.12514	0.00791902	1.37277	1.82738	0.120292				YES							YES
F3	Female	MSCs	14172	MGI:1277980	0.16107	0.563547	0.231358	0.384843	-0.515543	0.300595				YES							YES				YES
F3	Female	MSCs	14173	MGI:95516	3.02162	0.268011	3.37119	0.0330735	-0.158079	0.401488			YES												YES
F3	Female	MSCs	14175	MGI:95518	0.0151527	0.914107	0.0130563	0.933132	0.103421	0.9336				YES							YES				YES
F3	Female	MSCs	14176	MGI:95519	0.114409	1.08472	0.0646951	0.701812	0.838484	0.368658			YES							YES
F3	Female	MSCs	14178	MGI:95521	146.019	0.194584	165.341	0.213045	-0.179146	0.285841		YES													YES
F3	Female	MSCs	14180	MGI:104723	0.0631731	0.967829	0.106016	0.471156	-0.731367	0.358506			YES								YES				YES
F3	Female	MSCs	14182	MGI:95522	74.1867	0.201666	72.7631	0.069072	0.0279502	0.816432				YES							YES				YES
F3	Female	MSCs	14183	MGI:95523	213.972	0.377993	276.989	0.234667	-0.372371	0.134966				YES							YES				YES
F3	Female	MSCs	14184	MGI:95524	11.9492	0.580739	14.8245	0.372396	-0.309846	0.455288				YES							YES				YES
F3	Female	MSCs	14187	MGI:107673	45.9555	0.139034	43.1919	0.130756	0.0888294	0.424741			YES							YES					YES
F3	Female	MSCs	14190	MGI:103266	45.2826	0.32281	48.2663	0.16626	-0.0923577	0.636876			YES								YES				YES
F3	Female	MSCs	14191	MGI:95527	3.30347	0.474391	3.43048	0.356163	-0.0566724	0.8715				YES							YES				YES
F3	Female	MSCs	14194	MGI:95530	65.3567	0.0986575	59.8467	0.0396196	0.127146	0.111253			YES												YES
F3	Female	MSCs	14198	MGI:1277947	0.559409	0.381408	0.767084	0.248692	-0.455382	0.15156		YES	YES					YES	YES	YES	YES				YES
F3	Female	MSCs	14199	MGI:1298387	164.045	0.112604	183.034	0.271432	-0.157865	0.376662			YES							YES
F3	Female	MSCs	14200	MGI:1338762	114.388	0.158605	127.661	0.147431	-0.158257	0.222984			YES							YES					YES
F3	Female	MSCs	14201	MGI:1341092	50.512	0.160348	50.4959	0.0912814	0.00035956	0.997318				YES
F3	Female	MSCs	14202	MGI:1338765	1.45305	0.272046	1.91266	0.233468	-0.388291	0.123307			YES							YES
F3	Female	MSCs	14204	MGI:109552	2.46588	0.19661	2.69273	0.0790423	-0.127345	0.444738				YES							YES				YES
F3	Female	MSCs	14205	MGI:108037	3.88727	0.334966	4.4228	0.297251	-0.185544	0.49332		YES									YES				YES
F3	Female	MSCs	14208	MGI:106065	57.1293	0.0612716	61.0185	0.104716	-0.0951289	0.255381			YES	YES					YES		YES				YES
F3	Female	MSCs	14211	MGI:106067	119.786	0.26521	102.481	0.216653	0.224868	0.222577		YES								YES				YES	YES
F3	Female	MSCs	14218	MGI:1298393	210.777	0.143386	222.221	0.0873213	-0.07621	0.458673				YES					YES		YES				YES
F3	Female	MSCs	14219	MGI:95537	1401.7	0.343444	1403.98	0.182949	-0.00235725	0.990915			YES							YES					YES
F3	Female	MSCs	14221	MGI:1341907	6.66669	0.434559	5.90992	0.167342	0.173812	0.460335			YES							YES
F3	Female	MSCs	14225	MGI:95541	74.1274	0.104043	67.8563	0.0442775	0.127485	0.123952			YES							YES					YES
F3	Female	MSCs	14226	MGI:1336205	7.78945	0.105789	7.81074	0.0413342	-0.00402582	0.968976			YES							YES					YES
F3	Female	MSCs	14227	MGI:95542	14.6135	0.059942	14.5895	0.150728	0.00211914	0.984534				YES							YES				YES
F3	Female	MSCs	14228	MGI:95543	73.1199	0.05459	69.9665	0.0724722	0.0636516	0.372958				YES						YES					YES
F3	Female	MSCs	14229	MGI:104670	22.9003	0.252923	21.0762	0.197786	0.119109	0.494111			YES	YES							YES				YES
F3	Female	MSCs	14230	MGI:104769	274.476	0.119287	280.868	0.0818723	-0.0331814	0.718882				YES							YES				YES
F3	Female	MSCs	14231	MGI:1336879	33.6397	0.248515	33.7905	0.191543	-0.00624453	0.97125			YES								YES				YES
F3	Female	MSCs	14232	MGI:1341070	181.963	0.141239	184.814	0.0579203	-0.0224461	0.813173				YES							YES				YES
F3	Female	MSCs	14234	MGI:1347481	13.5794	0.176121	11.9273	0.130253	0.186891	0.168355				YES											YES
F3	Female	MSCs	14235	MGI:1347487	31.9256	0.246984	27.9832	0.290947	0.18922	0.356618				YES											YES
F3	Female	MSCs	14236	MGI:1347478	70.7005	0.11025	71.0077	0.0530677	-0.00631536	0.937866			YES
F3	Female	MSCs	14238	MGI:1347479	1.53959	0.389059	1.97833	0.323659	-0.352861	0.26045			YES												YES
F3	Female	MSCs	14239	MGI:95546	20.4402	0.292366	19.2268	0.140578	0.0877269	0.623524				YES						YES					YES
F3	Female	MSCs	14240	MGI:1347468	0.0392945	1.14304	0.0583962	0.650719	-0.550976	0.55021			YES						YES						YES
F3	Female	MSCs	14241	MGI:1347469	0.649416	0.314873	0.656301	0.149673	-0.0137667	0.959373				YES											YES
F3	Female	MSCs	14245	MGI:1891340	34.2741	0.188846	33.9562	0.13695	0.0142422	0.913322				YES							YES		YES	YES	YES
F3	Female	MSCs	14247	MGI:95554	94.2308	0.0988706	86.7306	0.0731442	0.119757	0.156518				YES				YES	YES		YES				YES
F3	Female	MSCs	14248	MGI:1342286	225.595	0.121462	230.735	0.0763752	-0.0325541	0.723473				YES							YES
F3	Female	MSCs	14251	MGI:1100500	67.6765	0.134578	70.0389	0.0901039	-0.0494606	0.619023				YES											YES
F3	Female	MSCs	14252	MGI:103309	66.0301	0.134036	70.2681	0.0788579	-0.0898246	0.353451				YES						YES					YES
F3	Female	MSCs	14254	MGI:95558	0.973888	0.330458	1.13495	0.24498	-0.219516	0.436571				YES							YES				YES
F3	Female	MSCs	14255	MGI:95559	0.0713119	0.767418	0.0983853	0.436209	-0.460484	0.464457			YES	YES							YES				YES
F3	Female	MSCs	14256	MGI:95560	4.29835	0.141857	4.39138	0.10439	-0.0309446	0.825072				YES						YES					YES
F3	Female	MSCs	14257	MGI:95561	5.7619	0.403723	6.52307	0.18499	-0.179656	0.448324				YES											YES
F3	Female	MSCs	14260	MGI:101815	38.8347	0.0393317	38.4851	0.084468	0.0127602	0.863859			YES					YES		YES					YES
F3	Female	MSCs	14261	MGI:1310002	5.56115	0.502702	8.38645	0.321372	-0.589967	0.159487		YES													YES
F3	Female	MSCs	14262	MGI:1100496	0.0717725	1.22701	0.103929	0.513886	-0.50476	0.57891		YES								YES					YES
F3	Female	MSCs	14263	MGI:1310004	5.25737	0.120619	6.08172	0.12587	-0.208607	0.137514			YES							YES					YES
F3	Female	MSCs	14264	MGI:1328364	243.35	0.41712	286.828	0.073475	-0.237209	0.325238				YES						YES
F3	Female	MSCs	14265	MGI:95564	55.4929	0.102748	54.8526	0.0351783	0.0166144	0.830951		YES								YES			YES	YES	YES
F3	Female	MSCs	14266	MGI:1202294	1.48138	0.243629	2.20858	0.176846	-0.57529	0.0139145		YES								YES					YES
F3	Female	MSCs	14268	MGI:95566	4788.05	0.125372	4805.39	0.0855754	-0.00521487	0.963023			YES												YES
F3	Female	MSCs	14269	MGI:109606	91.2827	0.127826	90.8434	0.0974823	0.00689774	0.942281				YES					YES		YES
F3	Female	MSCs	14270	MGI:109605	116.984	0.0879043	112.114	0.0516448	0.0612927	0.413512		YES	YES	YES
F3	Female	MSCs	14272	MGI:104683	75.7265	0.110227	78.7024	0.109122	-0.0554282	0.566236			YES								YES				YES
F3	Female	MSCs	14275	MGI:95568	0.992607	0.6368	0.883339	0.590818	0.14921	0.746973				YES											YES
F3	Female	MSCs	14276	MGI:95569	191.404	0.23022	208.939	0.152819	-0.126693	0.400063				YES
F3	Female	MSCs	14281	MGI:95574	35.1981	0.547799	48.112	0.333057	-0.45092	0.243647				YES						YES					YES
F3	Female	MSCs	14282	MGI:95575	0.79983	0.339121	0.801354	0.271828	0.0021239	0.994226				YES							YES				YES
F3	Female	MSCs	14283	MGI:107179	3.5942	0.436393	2.82958	0.393507	0.340083	0.291209				YES											YES
F3	Female	MSCs	14284	MGI:102858	181.713	0.116523	192.813	0.0636299	-0.0855552	0.338148				YES					YES		YES				YES
F3	Female	MSCs	14287	MGI:95576	12.4597	0.167175	12.7437	0.0338495	-0.0324252	0.771976				YES							YES				YES
F3	Female	MSCs	14289	MGI:1278319	4.41718	0.624884	4.39224	0.312725	0.00799912	0.982658		YES								YES					YES
F3	Female	MSCs	14293	MGI:107443	9.21281	0.527918	7.36123	0.0809635	0.323311	0.237474		YES								YES
F3	Female	MSCs	14296	MGI:109450	2.46788	0.141028	2.60416	0.288355	-0.0716487	0.731229				YES
F3	Female	MSCs	14297	MGI:1096879	2.90242	0.174547	2.60199	0.135426	0.15867	0.344425			YES						YES		YES				YES
F3	Female	MSCs	14299	MGI:109166	62.4879	0.105036	60.4979	0.107702	0.0469361	0.622457				YES					YES		YES
F3	Female	MSCs	14300	MGI:893597	26.2931	0.135486	25.6294	0.0883195	0.0371964	0.727845		YES													YES
F3	Female	MSCs	14302	MGI:103265	22.6078	0.227116	26.5184	0.155035	-0.229994	0.158078		YES													YES
F3	Female	MSCs	14311	MGI:95585	0.143787	0.582396	0.160491	0.568077	-0.172984	0.751637				YES							YES
F3	Female	MSCs	14312	MGI:99495	172.188	0.0707617	174.198	0.0516472	-0.0167743	0.810622				YES									YES	YES	YES
F3	Female	MSCs	14313	MGI:95586	235.515	0.372117	315.548	0.233593	-0.422043	0.106335		YES													YES
F3	Female	MSCs	14314	MGI:102793	2068.37	0.192508	2191.09	0.14742	-0.083143	0.574242			YES
F3	Female	MSCs	14317	MGI:1339962	0.0339836	0.958102	0.0197815	1.05207	0.772615	0.457657				YES											YES
F3	Female	MSCs	14319	MGI:95588	1723.7	0.22249	1723.71	0.257665	-2.16518e-05	0.999909				YES											YES
F3	Female	MSCs	14325	MGI:95589	3272.51	0.186411	3296.56	0.21029	-0.0105686	0.949162				YES
F3	Female	MSCs	14339	MGI:3693832	50.4459	0.0905505	52.9004	0.158372	-0.0685075	0.531967			YES	YES											YES
F3	Female	MSCs	14344	MGI:109374	0.0451028	0.614319	0.0149848	1.47776	1.47587	0.158259				YES							YES				YES
F3	Female	MSCs	14345	MGI:95594	8.06409	0.199684	8.06772	0.19802	-0.00176344	0.991418			YES												YES
F3	Female	MSCs	14347	MGI:107692	5.58646	0.458879	6.4222	0.173636	-0.203661	0.448839				YES							YES				YES
F3	Female	MSCs	14349	MGI:95595	2.58505	0.234694	2.41221	0.164149	0.101506	0.60585				YES
F3	Female	MSCs	14356	MGI:1315196	33.8513	0.0707914	34.2696	0.0325019	-0.0176199	0.803054			YES								YES
F3	Female	MSCs	14357	MGI:1352744	0.115982	0.635548	0.186559	1.07229	-0.671116	0.381413				YES					YES		YES				YES
F3	Female	MSCs	14359	MGI:104860	100.769	0.0876743	99.8197	0.0278989	0.0136506	0.846634			YES							YES					YES
F3	Female	MSCs	14360	MGI:95602	68.9942	0.0573286	68.8017	0.069882	0.00409995	0.953085				YES				YES		YES					YES	YES
F3	Female	MSCs	14362	MGI:1196625	101.059	0.189403	116.776	0.0928863	-0.208355	0.111295		YES													YES
F3	Female	MSCs	14365	MGI:108476	15.0638	0.169662	14.1022	0.193493	0.0960941	0.538342		YES	YES							YES
F3	Female	MSCs	14366	MGI:108520	13.2885	0.48523	16.2938	0.216433	-0.294007	0.298818			YES							YES					YES
F3	Female	MSCs	14367	MGI:108571	216.022	0.339602	272.87	0.162147	-0.337031	0.116308				YES											YES
F3	Female	MSCs	14368	MGI:108474	1.30598	0.37125	1.37238	0.519337	-0.0735944	0.831111										YES					YES
F3	Female	MSCs	14369	MGI:108570	78.1889	0.0704068	84.6408	0.0724325	-0.114252	0.137552			YES												YES
F3	Female	MSCs	14370	MGI:108460	50.116	0.303449	61.0736	0.127128	-0.284954	0.135635		YES							YES		YES				YES
F3	Female	MSCs	14371	MGI:1313278	0.418053	0.959799	0.411391	0.435595	0.0470301	0.935309				YES
F3	Female	MSCs	14373	MGI:1316737	4.56967	0.803842	5.38774	0.445015	-0.240159	0.598768			YES							YES					YES
F3	Female	MSCs	14375	MGI:95606	24.2472	0.0931782	24.1942	0.0373683	0.00326072	0.967423				YES										YES	YES
F3	Female	MSCs	14376	MGI:1097667	212.318	0.0304258	210.595	0.0333812	0.0117312	0.843699				YES											YES
F3	Female	MSCs	14380	MGI:105977	0.0536069	0.552103	0.076728	0.786885	-0.531889	0.482864	YES										YES				YES
F3	Female	MSCs	14381	MGI:105979	141.541	0.0554207	142.062	0.0661162	-0.0052475	0.939202			YES								YES				YES
F3	Female	MSCs	14385	MGI:1316650	13.7774	0.0708474	14.6959	0.0814703	-0.0925867	0.310636				YES											YES
F3	Female	MSCs	14387	MGI:95609	189.325	0.167771	196.849	0.100849	-0.0562418	0.628949				YES											YES
F3	Female	MSCs	14388	MGI:108088	24.608	0.132155	25.0687	0.109206	-0.0265785	0.803169			YES												YES
F3	Female	MSCs	14389	MGI:1333854	71.651	0.0851957	68.336	0.0649425	0.0681395	0.37436		YES		YES
F3	Female	MSCs	14390	MGI:95610	82.3582	0.0804204	80.3948	0.0519319	0.0348756	0.629319			YES							YES					YES
F3	Female	MSCs	14391	MGI:95611	20.1354	0.0395662	17.7115	0.0394335	0.184655	0.0199343		YES													YES
F3	Female	MSCs	14396	MGI:95615	0.0301306	0.725047	0.0557527	0.735812	-0.890304	0.294012		YES							YES		YES
F3	Female	MSCs	14397	MGI:95616	0.361235	0.656558	0.175668	0.716218	1.02106	0.0807907		YES							YES		YES
F3	Female	MSCs	14400	MGI:95619	0.318946	0.346184	0.29141	0.784269	0.133085	0.793974		YES							YES		YES
F3	Female	MSCs	14401	MGI:95620	0.121256	1.0863	0.0670722	0.831958	0.749102	0.354142	YES	YES									YES
F3	Female	MSCs	14402	MGI:95621	0.771053	0.350794	0.612812	0.645069	0.322708	0.462618		YES									YES
F3	Female	MSCs	14403	MGI:95622	0.265197	0.583056	0.210736	0.163649	0.336786	0.484312				YES
F3	Female	MSCs	14404	MGI:1330235	0.798775	0.232041	0.614491	0.209664	0.382584	0.162312		YES									YES
F3	Female	MSCs	14407	MGI:95624	0.038496	1.58778	0.0535033	0.621555	-0.449735	0.657522		YES									YES
F3	Female	MSCs	14409	MGI:95626	0.0294704	1.34764	0.0219346	1.03697	0.341703	0.745388			YES
F3	Female	MSCs	14411	MGI:95628	4.0439	0.264211	4.09835	0.387281	-0.0213335	0.935553				YES
F3	Female	MSCs	14412	MGI:95629	0.185978	0.486009	0.389794	0.75623	-1.07288	0.055012			YES	YES
F3	Female	MSCs	14419	MGI:95637	0.0199727	1.02408	0.0272636	0.679318	-0.419375	0.653402				YES							YES				YES
F3	Female	MSCs	14420	MGI:95636	48.2672	0.0708245	40.1003	0.124975	0.267234	0.0114845			YES							YES					YES
F3	Female	MSCs	14421	MGI:1342057	42.6098	0.211353	42.3198	0.19088	0.00943721	0.949744				YES							YES				YES
F3	Female	MSCs	14422	MGI:1342058	1.1965	0.30369	0.994495	0.264724	0.259559	0.344344				YES							YES				YES
F3	Female	MSCs	14423	MGI:894693	134.795	0.0863188	136.418	0.0741235	-0.0172834	0.824408			YES					YES		YES					YES
F3	Female	MSCs	14425	MGI:894695	1.99752	0.235163	2.16385	0.346283	-0.113789	0.642066		YES								YES					YES
F3	Female	MSCs	14426	MGI:894692	37.2191	0.089664	37.138	0.0767143	0.00338323	0.967517			YES							YES					YES
F3	Female	MSCs	14428	MGI:1337018	0.454819	0.513095	0.651518	0.341424	-0.504769	0.192717				YES							YES				YES
F3	Female	MSCs	14430	MGI:95638	16.5387	0.11586	17.5823	0.0687976	-0.0886887	0.357025				YES						YES					YES
F3	Female	MSCs	14431	MGI:1098221	13.7034	0.193994	14.6175	0.130897	-0.0932883	0.515661					YES						YES				YES
F3	Female	MSCs	14432	MGI:95639	0.21	0.73719	0.116634	0.445763	0.843752	0.147483		YES						YES		YES
F3	Female	MSCs	14433	MGI:95640	276.83	0.174512	271.198	0.192639	0.0295061	0.833515				YES											YES
F3	Female	MSCs	14447	MGI:95653	1.18979	0.287603	1.06209	0.317917	0.162734	0.56541				YES						YES					YES
F3	Female	MSCs	14450	MGI:95654	64.239	0.156264	60.9827	0.0476085	0.075025	0.436617				YES											YES
F3	Female	MSCs	14451	MGI:95655	30.3513	0.152237	31.5092	0.250661	-0.0533334	0.745703			YES												YES
F3	Female	MSCs	14453	MGI:95657	10.9841	0.406506	9.72744	0.251508	0.1778	0.488277		YES								YES
F3	Female	MSCs	14455	MGI:95659	82.2416	0.145159	74.6385	0.0797106	0.140024	0.176171		YES
F3	Female	MSCs	14456	MGI:95660	1356.01	0.2963	1569.77	0.114929	-0.211182	0.275724				YES						YES					YES
F3	Female	MSCs	14457	MGI:1202388	96.2185	0.34173	94.3478	0.2428	0.0284989	0.904844				YES				YES		YES
F3	Female	MSCs	14460	MGI:95661	0.0350031	1.21332	0.0355332	1.13704	-0.0627069	0.950699			YES	YES						YES			YES	YES	YES
F3	Female	MSCs	14461	MGI:95662	0.726595	0.207282	0.658712	0.323662	0.138215	0.632209				YES						YES			YES	YES	YES
F3	Female	MSCs	14462	MGI:95663	0.0841972	0.902589	0.196433	0.610963	-1.16729	0.130544			YES	YES									YES	YES	YES
F3	Female	MSCs	14463	MGI:95664	0.0306752	1.51651	0.0140156	1.59814	0.96638	0.438602				YES											YES
F3	Female	MSCs	14465	MGI:107516	1.34646	0.442982	1.55083	0.169839	-0.202272	0.493923			YES												YES
F3	Female	MSCs	14466	MGI:95665	108.978	0.0836003	104.024	0.10447	0.0669616	0.439917				YES							YES				YES
F3	Female	MSCs	14467	MGI:1278343	63.2763	0.0704695	63.177	0.110741	0.00237002	0.977985										YES					YES
F3	Female	MSCs	14468	MGI:95666	0.0194596	1.3712	0.0582797	0.688749	-1.4007	0.182359		YES
F3	Female	MSCs	14469	MGI:102772	74.4473	0.200095	87.7684	0.147445	-0.237557	0.109715		YES
F3	Female	MSCs	14470	MGI:1201692	87.1059	0.134895	91.7514	0.08217	-0.07488	0.453128				YES							YES
F3	Female	MSCs	14472	MGI:95668	0.218796	0.710792	0.175225	0.784197	0.312831	0.610317				YES						YES					YES
F3	Female	MSCs	14479	MGI:101857	110.18	0.0672399	109.371	0.0348769	0.0105814	0.870688		YES						YES	YES	YES	YES		YES	YES	YES
F3	Female	MSCs	14489	MGI:99445	563.863	0.0882387	557.585	0.0829792	0.0161377	0.851793		YES								YES					YES
F3	Female	MSCs	14525	MGI:102969	0.105665	0.855655	0.168805	0.609967	-0.651509	0.323974			YES
F3	Female	MSCs	14527	MGI:99572	0.0741598	0.668462	0.0407363	1.16795	0.724551	0.398937				YES							YES				YES
F3	Female	MSCs	14528	MGI:95675	9.40052	0.151033	9.12944	0.178743	0.0409401	0.771109			YES												YES
F3	Female	MSCs	14533	MGI:1195276	33.2414	0.040737	33.2373	0.0857629	0.000473115	0.995015				YES			YES		YES		YES				YES
F3	Female	MSCs	14534	MGI:1343101	35.7926	0.141561	34.3274	0.0964803	0.0600961	0.569141				YES							YES		YES	YES	YES
F3	Female	MSCs	14536	MGI:1352459	6.42299	0.155739	6.17115	0.112677	0.0580462	0.665232		YES		YES							YES				YES
F3	Female	MSCs	14537	MGI:95676	75.4133	0.104344	73.2527	0.0991637	0.0417188	0.644187			YES												YES
F3	Female	MSCs	14538	MGI:1100870	28.283	0.159777	28.8896	0.1261	-0.0308847	0.7964			YES								YES				YES
F3	Female	MSCs	14544	MGI:95678	39.522	0.225204	39.7233	0.230612	-0.00813308	0.962323			YES												YES
F3	Female	MSCs	14545	MGI:1338002	1.96962	0.270471	2.40087	0.233525	-0.282973	0.250307		YES
F3	Female	MSCs	14547	MGI:1338001	37.6969	0.0895089	36.7732	0.091479	0.0359281	0.683042		YES
F3	Female	MSCs	14548	MGI:1338046	4.36755	0.066114	4.19625	0.0807047	0.0569307	0.635138			YES							YES
F3	Female	MSCs	14555	MGI:95679	1.90894	0.269843	1.72864	0.213231	0.135906	0.559819				YES							YES				YES
F3	Female	MSCs	14559	MGI:95683	3.78066	0.274845	4.11044	0.0645975	-0.119241	0.505257				YES							YES				YES
F3	Female	MSCs	14560	MGI:95684	1.34233	1.29125	2.76099	0.366306	-1.03871	0.154133				YES											YES
F3	Female	MSCs	14561	MGI:1338027	7.95836	0.303819	8.33791	0.146745	-0.0661866	0.743334				YES							YES				YES
F3	Female	MSCs	14562	MGI:95686	16.1785	0.259744	12.6663	0.195433	0.352588	0.0676722			YES												YES
F3	Female	MSCs	14563	MGI:95688	0.0768235	1.32655	0.192253	0.418345	-1.25206	0.136404				YES											YES
F3	Female	MSCs	14566	MGI:95692	1.13043	0.286307	1.01711	0.216004	0.154737	0.547522				YES											YES
F3	Female	MSCs	14567	MGI:99846	93.2735	0.0755348	96.0877	0.0774564	-0.0429884	0.570556				YES							YES
F3	Female	MSCs	14569	MGI:99845	539.777	0.10458	522.711	0.0473481	0.046352	0.587622		YES								YES
F3	Female	MSCs	14570	MGI:108430	1.92851	0.214232	1.58454	0.462368	0.282644	0.335179				YES							YES
F3	Female	MSCs	14571	MGI:99778	34.0325	0.0876204	33.8219	0.0329409	0.00920061	0.903262			YES							YES					YES
F3	Female	MSCs	14573	MGI:107430	3.16935	0.210074	2.89909	0.168321	0.126469	0.501168			YES												YES
F3	Female	MSCs	14579	MGI:99844	0.587495	0.382545	0.561962	0.362931	0.0644624	0.857613			YES											YES
F3	Female	MSCs	14580	MGI:95697	0.0697327	1.11731	0.0601014	0.431153	0.200476	0.816267				YES											YES
F3	Female	MSCs	14581	MGI:103170	0.155042	1.09623	0.181313	1.14373	-0.203085	0.801511			YES								YES		YES	YES	YES
F3	Female	MSCs	14582	MGI:1276578	0.0147503	1.51541	0.06608	0.999156	-1.94123	0.0856349				YES							YES		YES	YES	YES
F3	Female	MSCs	14583	MGI:95698	64.3659	0.0869709	63.0691	0.0431595	0.0292842	0.687363			YES												YES
F3	Female	MSCs	14584	MGI:1338883	1.41399	0.256186	1.52609	0.385339	-0.104335	0.707118			YES												YES
F3	Female	MSCs	14585	MGI:1100842	0.245095	0.614533	0.286051	0.769189	-0.199975	0.741833			YES					YES	YES	YES	YES				YES
F3	Female	MSCs	14586	MGI:1195462	0.306213	0.796084	0.207189	0.737299	0.548365	0.401461				YES							YES				YES
F3	Female	MSCs	14587	MGI:1201403	0.0582206	0.743678	0.0812909	0.781762	-0.461025	0.545929			YES								YES
F3	Female	MSCs	14588	MGI:1341873	1.22019	0.162371	1.09833	0.254913	0.147255	0.527583				YES
F3	Female	MSCs	14590	MGI:1329035	69.9933	0.160338	72.6395	0.0577984	-0.0534499	0.608163		YES								YES					YES
F3	Female	MSCs	14593	MGI:1341724	37.1112	0.124392	37.6495	0.0899044	-0.0207747	0.831228			YES							YES					YES
F3	Female	MSCs	14594	MGI:95704	101.072	0.148797	93.2637	0.0717682	0.115863	0.241329			YES	YES						YES					YES
F3	Female	MSCs	14595	MGI:95705	184.779	0.0779161	176.865	0.052819	0.063168	0.385288			YES												YES
F3	Female	MSCs	14598	MGI:95706	0.048369	0.81539	0.03998	1.02092	0.334094	0.687487				YES						YES					YES
F3	Female	MSCs	14600	MGI:95708	55.575	0.167696	62.8726	0.142567	-0.177926	0.178696		YES													YES
F3	Female	MSCs	14603	MGI:1202394	0.0151469	1.4894	0.0201221	1.36982	-0.297769	0.809451			YES								YES				YES
F3	Female	MSCs	14605	MGI:1196284	101.894	0.107498	102.973	0.125958	-0.0149991	0.880463			YES												YES
F3	Female	MSCs	14609	MGI:95713	134.677	0.473552	113.09	0.330377	0.252757	0.420004		YES								YES					YES
F3	Female	MSCs	14611	MGI:95714	1.60955	0.880575	1.64646	0.3642	-0.0380924	0.938607			YES								YES
F3	Female	MSCs	14612	MGI:95715	0.104042	0.767235	0.170681	0.379841	-0.687919	0.297587				YES			YES		YES		YES
F3	Female	MSCs	14613	MGI:95716	1.48341	0.352384	1.45479	0.492651	0.0309385	0.925148			YES							YES
F3	Female	MSCs	14615	MGI:95718	12.2555	0.19475	12.4436	0.136223	-0.0211072	0.884919			YES	YES					YES		YES
F3	Female	MSCs	14616	MGI:99953	0.0341157	1.19449	0.0323153	1.09553	0.0804361	0.939009			YES							YES
F3	Female	MSCs	14619	MGI:95720	3.38026	0.854142	3.32443	1.33511	0.0307898	0.968063			YES								YES
F3	Female	MSCs	14620	MGI:95721	0.290061	0.697884	0.282122	0.66491	0.0540117	0.924494				YES
F3	Female	MSCs	14621	MGI:95722	0.296653	0.87929	0.154854	0.187757	0.92561	0.110403				YES
F3	Female	MSCs	14622	MGI:95723	0.668395	1.09101	0.634373	0.706659	0.0977775	0.884128				YES
F3	Female	MSCs	14625	MGI:891990	0.019417	1.37101	0.0318475	1.08612	-0.507795	0.662943		YES								YES					YES
F3	Female	MSCs	14628	MGI:2655574	96.5244	0.0749425	96.1712	0.0618786	0.00523752	0.941727			YES
F3	Female	MSCs	14629	MGI:104990	38.0037	0.15165	36.8862	0.0570549	0.0427287	0.663553			YES								YES				YES
F3	Female	MSCs	14630	MGI:104995	54.9157	0.444752	54.5296	0.190622	0.00940114	0.969736			YES												YES
F3	Female	MSCs	14632	MGI:95727	3.47007	0.117736	3.35222	0.0856982	0.0509605	0.712167				YES											YES
F3	Female	MSCs	14633	MGI:95728	6.25278	0.390369	7.63583	0.136413	-0.288549	0.218889				YES											YES
F3	Female	MSCs	14634	MGI:95729	19.9721	0.132372	19.079	0.117905	0.066511	0.55226			YES							YES					YES
F3	Female	MSCs	14635	MGI:95730	47.0051	0.135265	44.9578	0.0730376	0.0640397	0.516923				YES							YES				YES
F3	Female	MSCs	14645	MGI:95739	184.433	0.206483	163.895	0.133426	0.17026	0.215642			YES							YES					YES
F3	Female	MSCs	14651	MGI:95745	22.3308	0.0591425	23.2759	0.109399	-0.059292	0.508965		YES			YES					YES					YES
F3	Female	MSCs	14652	MGI:99571	0.0693402	0.778995	0.0889964	0.59046	-0.341022	0.634161				YES											YES
F3	Female	MSCs	14654	MGI:95747	0.0942182	0.637512	0.120417	0.638197	-0.38272	0.583398			YES	YES
F3	Female	MSCs	14657	MGI:95750	0.0792661	0.560033	0.0344474	0.819138	1.18211	0.135228		YES
F3	Female	MSCs	14658	MGI:95751	3.23942	0.229522	3.76914	0.393538	-0.218307	0.401873		YES						YES		YES
F3	Female	MSCs	14659	MGI:108038	0.168364	0.601785	0.20846	0.665742	-0.314022	0.640298			YES												YES
F3	Female	MSCs	14660	MGI:95752	151.801	0.11162	147.91	0.0701623	0.0374536	0.662447	YES		YES												YES
F3	Female	MSCs	14661	MGI:95753	277.676	0.0667142	270.989	0.0567192	0.0351844	0.627844			YES												YES
F3	Female	MSCs	14664	MGI:95760	13.0045	0.248492	13.4548	0.259312	-0.0486288	0.806638					YES
F3	Female	MSCs	14667	MGI:95762	133.648	0.0747015	130.883	0.0525442	0.0301455	0.666743				YES							YES				YES
F3	Female	MSCs	14670	MGI:95764	52.4602	0.151214	52.4106	0.085076	0.00117947	0.991115				YES
F3	Female	MSCs	14672	MGI:95766	80.2116	0.0549259	81.6799	0.120239	-0.0260441	0.763354					YES						YES
F3	Female	MSCs	14673	MGI:95767	148.763	0.075971	136.909	0.0880366	0.11995	0.146099				YES											YES
F3	Female	MSCs	14674	MGI:95768	218.886	0.0648623	211.042	0.0646185	0.0525999	0.468649				YES
F3	Female	MSCs	14675	MGI:95769	0.377618	0.55872	0.189046	0.452768	0.967259	0.0544802	YES		YES					YES		YES
F3	Female	MSCs	14676	MGI:95770	14.4492	0.13346	13.0764	0.0780907	0.144353	0.18766					YES				YES		YES
F3	Female	MSCs	14677	MGI:95771	22.0853	0.193985	25.0151	0.163738	-0.179231	0.224304		YES						YES		YES
F3	Female	MSCs	14678	MGI:95772	536.46	0.0793756	537.258	0.0593733	-0.00215201	0.978266				YES											YES
F3	Female	MSCs	14679	MGI:95773	203.598	0.0761412	194.901	0.0587441	0.0629998	0.40013				YES											YES
F3	Female	MSCs	14680	MGI:95774	9.66158	0.0836425	10.9365	0.062957	-0.179349	0.0765236			YES	YES				YES	YES	YES	YES
F3	Female	MSCs	14681	MGI:95775	31.8736	0.206112	35.7451	0.100313	-0.165159	0.225897				YES				YES		YES		YES	YES	YES	YES	YES
F3	Female	MSCs	14682	MGI:95776	109.54	0.0666701	109.441	0.108486	0.00144435	0.986423			YES					YES		YES					YES
F3	Female	MSCs	14683	MGI:95777	782.952	0.0728437	818.391	0.0534278	-0.0638658	0.423748				YES					YES		YES				YES
F3	Female	MSCs	14686	MGI:95779	0.643399	0.240154	0.668557	0.224596	-0.0514642	0.845813				YES												YES
F3	Female	MSCs	14687	MGI:95780	0.760546	0.346278	0.871851	0.330391	-0.189706	0.559122					YES					YES
F3	Female	MSCs	14688	MGI:95781	299.613	0.0743106	294.061	0.0536973	0.0269445	0.714918				YES					YES		YES					YES
F3	Female	MSCs	14693	MGI:95784	284.801	0.108698	278.146	0.058962	0.0341064	0.689222
F3	Female	MSCs	14694	MGI:101849	899.485	0.0989323	844.957	0.0216423	0.0902227	0.284886			YES												YES
F3	Female	MSCs	14695	MGI:95785	0.167336	0.500089	0.19864	0.362133	-0.249549	0.602486				YES						YES					YES
F3	Female	MSCs	14696	MGI:104581	38.6556	0.254422	41.9276	0.0738551	-0.117382	0.412291			YES							YES
F3	Female	MSCs	14697	MGI:101848	16.3945	0.127674	17.0145	0.0795442	-0.0542291	0.598092				YES							YES
F3	Female	MSCs	14700	MGI:1336169	69.6761	0.206719	68.0263	0.113527	0.0347131	0.790721		YES	YES
F3	Female	MSCs	14701	MGI:1336171	135.496	0.0693253	126.844	0.0267365	0.0951117	0.156268			YES
F3	Female	MSCs	14702	MGI:102705	107.211	0.151618	101.384	0.109084	0.0808704	0.470184										YES
F3	Female	MSCs	14704	MGI:102704	1.55517	0.243957	1.3536	0.0910497	0.197129	0.352523				YES
F3	Female	MSCs	14705	MGI:1298392	52.7858	0.0812917	52.8228	0.0411946	-0.0011047	0.987641				YES											YES
F3	Female	MSCs	14706	MGI:102703	0.0587923	1.03842	0.136042	0.716472	-1.14007	0.172247				YES				YES	YES	YES	YES
F3	Female	MSCs	14707	MGI:109164	38.0894	0.105627	37.0042	0.0889201	0.0419371	0.644573			YES
F3	Female	MSCs	14708	MGI:95787	4.6783	0.152295	5.22639	0.136597	-0.159745	0.287368					YES						YES
F3	Female	MSCs	14709	MGI:109163	0.968068	0.452369	1.02738	0.191115	-0.0836007	0.792983				YES							YES
F3	Female	MSCs	14710	MGI:893584	26.7421	0.119762	25.5327	0.144699	0.0663468	0.571757				YES							YES
F3	Female	MSCs	14711	MGI:1202304	0.115253	0.56324	0.172303	0.482115	-0.582008	0.267804				YES							YES				YES
F3	Female	MSCs	14712	MGI:1343460	51.3672	0.0671196	49.0006	0.0670904	0.0679989	0.359432				YES							YES				YES
F3	Female	MSCs	14714	MGI:95789	0.21039	0.323493	0.218995	0.492201	-0.0853852	0.844923			YES												YES
F3	Female	MSCs	14718	MGI:95791	45.4921	0.0721955	42.3995	0.0478588	0.101507	0.16808			YES												YES
F3	Female	MSCs	14719	MGI:95792	56.6749	0.0780446	55.832	0.094161	0.0214028	0.794183				YES				YES		YES					YES
F3	Female	MSCs	14723	MGI:1333744	1.07284	0.245706	1.1272	0.351043	-0.0700592	0.812605				YES						YES
F3	Female	MSCs	14724	MGI:107852	14.5877	0.120289	15.3754	0.0581974	-0.0758595	0.437296					YES						YES
F3	Female	MSCs	14725	MGI:95794	0.686343	0.337653	0.773896	0.388921	-0.169737	0.615717			YES					YES		YES					YES
F3	Female	MSCs	14726	MGI:103098	6.60447	0.335115	5.9929	0.23463	0.14052	0.527216															YES
F3	Female	MSCs	14727	MGI:102702	161.117	0.195381	165.444	0.165005	-0.038474	0.785363		YES								YES
F3	Female	MSCs	14728	MGI:102701	272.814	0.130572	274.501	0.145976	-0.00901914	0.937169		YES								YES
F3	Female	MSCs	14729	MGI:1096363	0.213588	0.562308	0.40787	0.434842	-0.916356	0.0900406		YES		YES
F3	Female	MSCs	14731	MGI:1202392	48.2759	0.17607	49.6066	0.0890513	-0.0393279	0.732231				YES							YES				YES
F3	Female	MSCs	14732	MGI:109162	43.4192	0.0824252	41.8867	0.0773207	0.0520519	0.522896				YES					YES						YES
F3	Female	MSCs	14733	MGI:1194891	195.718	0.248297	209.629	0.187913	-0.098938	0.551603				YES											YES
F3	Female	MSCs	14734	MGI:104903	0.577475	0.423389	0.567967	0.338862	0.034111	0.925656		YES	YES					YES	YES	YES					YES
F3	Female	MSCs	14735	MGI:104902	47.4933	0.126359	46.7865	0.0751329	0.0215509	0.815154			YES				YES		YES
F3	Female	MSCs	14739	MGI:99569	104.477	0.100494	108.004	0.0670923	-0.0479091	0.560566				YES							YES				YES
F3	Female	MSCs	14744	MGI:108031	46.1976	0.214936	39.0905	0.10351	0.241262	0.0839221			YES							YES
F3	Female	MSCs	14745	MGI:108429	41.2279	0.250155	40.1413	0.0904358	0.0389968	0.787839			YES						YES		YES				YES
F3	Female	MSCs	14747	MGI:109603	21.643	0.136692	17.919	0.196041	0.273851	0.0596575										YES					YES
F3	Female	MSCs	14748	MGI:101908	0.0642348	0.861973	0.0964028	0.469002	-0.568104	0.421762				YES					YES		YES				YES
F3	Female	MSCs	14751	MGI:95797	289.23	0.124555	287.92	0.105996	0.00648358	0.947922				YES						YES					YES
F3	Female	MSCs	14755	MGI:1333114	38.2319	0.120908	37.9489	0.0826997	0.010396	0.911558				YES							YES				YES
F3	Female	MSCs	14756	MGI:106604	12.0629	0.0873216	12.4959	0.130134	-0.0514082	0.64288			YES					YES		YES					YES
F3	Female	MSCs	14758	MGI:107672	62.5209	0.481392	65.778	0.0802021	-0.0726648	0.776458			YES
F3	Female	MSCs	14760	MGI:892973	3.56655	0.149488	3.59812	0.0879488	-0.014117	0.921244			YES							YES
F3	Female	MSCs	14761	MGI:1202299	0.386222	0.428409	0.389311	0.346043	-0.0122317	0.974842			YES							YES
F3	Female	MSCs	14764	MGI:1330275	1.34588	0.223602	1.3566	0.212219	-0.0129031	0.954606				YES							YES
F3	Female	MSCs	14766	MGI:1340051	5.31163	0.269916	5.98854	0.181107	-0.175276	0.362223				YES
F3	Female	MSCs	14767	MGI:1341898	0.16221	0.781568	0.0749281	0.569025	1.13976	0.147337				YES
F3	Female	MSCs	14768	MGI:1336997	29.1458	0.0717661	30.042	0.055395	-0.0437758	0.565194		YES								YES
F3	Female	MSCs	14772	MGI:95801	4.13515	0.229185	4.31356	0.133321	-0.0601193	0.732403		YES	YES												YES
F3	Female	MSCs	14773	MGI:109161	15.5153	0.185556	16.7635	0.0499399	-0.111221	0.360059			YES					YES		YES					YES
F3	Female	MSCs	14775	MGI:104887	282.989	0.148825	288.007	0.233589	-0.025436	0.863837			YES								YES				YES
F3	Female	MSCs	14777		0.174996	0.28411	0.189248	0.359713	-0.116211	0.787323
F3	Female	MSCs	14778	MGI:105102	53.0492	0.357577	50.1303	0.181296	0.0818752	0.7175				YES							YES				YES
F3	Female	MSCs	14782	MGI:95804	74.7854	0.16337	75.0486	0.149043	-0.00548949	0.964415			YES								YES				YES
F3	Female	MSCs	14783	MGI:103232	369.461	0.185703	364.687	0.142788	0.0188156	0.889981			YES												YES
F3	Female	MSCs	14784	MGI:95805	91.3108	0.0422441	84.1255	0.0533756	0.118341	0.0748086				YES							YES				YES
F3	Female	MSCs	14787	MGI:1098783	0.219084	0.299422	0.232038	0.389499	-0.0841616	0.836008				YES					YES		YES
F3	Female	MSCs	14788	MGI:1315214	13.213	0.339188	12.7328	0.235411	0.055757	0.807518				YES
F3	Female	MSCs	14789	MGI:1315208	89.9275	0.148105	101.333	0.0499695	-0.172152	0.0909419				YES				YES		YES					YES
F3	Female	MSCs	14790	MGI:1315201	39.7121	0.202676	41.242	0.0793638	-0.0545279	0.661546				YES						YES
F3	Female	MSCs	14791	MGI:1315195	40.8438	0.0429933	38.2479	0.0535943	0.0945632	0.17052				YES						YES					YES
F3	Female	MSCs	14792	MGI:1315211	59.7784	0.140571	58.3911	0.0362904	0.0340834	0.712109			YES	YES				YES		YES					YES
F3	Female	MSCs	14793	MGI:1315198	37.7822	0.247509	32.1692	0.295558	0.231542	0.270748				YES						YES
F3	Female	MSCs	14794	MGI:1315199	17.3868	0.185073	16.5109	0.0943489	0.0742216	0.556565				YES						YES					YES
F3	Female	MSCs	14797	MGI:95806	211.548	0.181317	207.847	0.139965	0.0254111	0.839448					YES						YES				YES
F3	Female	MSCs	14803	MGI:95812	0.246385	0.791519	0.341522	0.29817	-0.454563	0.390843		YES	YES						YES		YES
F3	Female	MSCs	14806	MGI:95815	0.0103113	1.36967	0.0580206	1.39867	-2.21014	0.0866016	YES	YES								YES					YES
F3	Female	MSCs	14809	MGI:95818	2.18758	0.250819	2.8781	0.157003	-0.394516	0.0653422				YES							YES
F3	Female	MSCs	14810	MGI:95819	1.65672	0.649154	1.61683	0.157571	0.039931	0.916348				YES							YES				YES
F3	Female	MSCs	14813	MGI:95822	0.0451036	1.39696	0.0394469	0.953927	0.132202	0.900991					YES										YES
F3	Female	MSCs	14814	MGI:95823	1.12378	0.171287	1.23743	0.172623	-0.135959	0.522803				YES					YES		YES
F3	Female	MSCs	14815	MGI:95824	176.935	0.0628762	186.394	0.100708	-0.0751547	0.368231		YES	YES										YES	YES	YES
F3	Female	MSCs	14816	MGI:1351338	0.146884	0.743753	0.255107	0.595541	-0.760879	0.267203		YES						YES		YES					YES
F3	Female	MSCs	14824	MGI:95832	1033.48	0.166203	953.115	0.200669	0.116775	0.430872				YES							YES				YES
F3	Female	MSCs	14825	MGI:108068	0.535702	0.583979	0.474882	0.330985	0.178301	0.674241		YES								YES					YES
F3	Female	MSCs	14827	MGI:95834	533.038	0.134103	513.571	0.0756403	0.0536768	0.594711			YES							YES					YES
F3	Female	MSCs	14828	MGI:95835	943.082	0.119771	937.927	0.0634195	0.00790823	0.933432			YES												YES
F3	Female	MSCs	14829	MGI:95836	0.427834	0.967933	0.653499	0.303835	-0.60458	0.288834		YES							YES		YES
F3	Female	MSCs	14836	MGI:95841	0.0656934	1.37641	0.062041	0.390807	0.037121	0.970131				YES											YES
F3	Female	MSCs	14840	MGI:1194499	0.229052	0.626229	0.199832	0.591315	0.173381	0.75614				YES						YES
F3	Female	MSCs	14841	MGI:1194498	13.4243	0.214352	12.5014	0.244628	0.100931	0.574996				YES						YES			YES	YES	YES
F3	Female	MSCs	14852	MGI:1316728	126.81	0.0706359	124.786	0.0320671	0.0231185	0.726127		YES		YES							YES				YES
F3	Female	MSCs	14853	MGI:1316727	4.98683	0.246256	5.3134	0.0952598	-0.0913333	0.581585										YES					YES
F3	Female	MSCs	14854	MGI:95852	20.3041	0.126779	19.5733	0.0825	0.0531494	0.597996				YES							YES				YES
F3	Female	MSCs	14859	MGI:95856	1.03249	0.834887	1.56273	0.532723	-0.600513	0.358181			YES							YES					YES
F3	Female	MSCs	14860	MGI:1309515	4.68911	0.520977	4.67175	0.226914	0.0085751	0.978305			YES								YES
F3	Female	MSCs	14862	MGI:95860	36.3828	0.338641	38.6924	0.291693	-0.0891582	0.708079				YES											YES
F3	Female	MSCs	14863	MGI:95861	41.8234	0.261995	46.7335	0.150026	-0.160051	0.374345				YES											YES
F3	Female	MSCs	14865	MGI:95862	5.89603	0.198844	6.20253	0.207147	-0.0729181	0.679009				YES											YES
F3	Female	MSCs	14866	MGI:1309466	22.8989	0.145754	24.5055	0.107433	-0.0978829	0.39391				YES											YES
F3	Female	MSCs	14867	MGI:1309467	0.413462	0.867527	0.342622	0.365	0.265411	0.637206				YES
F3	Female	MSCs	14869	MGI:95864	0.169339	0.599777	0.143589	0.500828	0.231541	0.689504				YES							YES				YES
F3	Female	MSCs	14870	MGI:95865	20.6409	0.0500596	20.3336	0.0958043	0.0218159	0.795518				YES							YES				YES
F3	Female	MSCs	14871	MGI:107379	15.295	0.317273	19.2608	0.140226	-0.3317	0.127005				YES						YES					YES
F3	Female	MSCs	14872	MGI:106188	2.42459	0.141657	2.61628	0.227948	-0.111837	0.549063				YES						YES					YES
F3	Female	MSCs	14873	MGI:1342273	52.9132	0.0921576	47.6637	0.0624129	0.150829	0.0759975			YES							YES					YES
F3	Female	MSCs	14874	MGI:1341859	21.0809	0.0847298	21.742	0.0499917	-0.04455	0.583903			YES												YES
F3	Female	MSCs	14884	MGI:1277216	70.1085	0.124752	68.4852	0.0248921	0.0337502	0.688632			YES					YES		YES					YES
F3	Female	MSCs	14885	MGI:1338799	13.893	0.114704	13.6903	0.0893991	0.02127	0.835894				YES											YES
F3	Female	MSCs	14886	MGI:1202722	116.873	0.0767301	117.044	0.0518006	-0.00206327	0.976679				YES							YES				YES
F3	Female	MSCs	14894	MGI:107428	21.5287	0.104859	21.3204	0.0712863	0.0144349	0.873272			YES							YES					YES
F3	Female	MSCs	14897	MGI:1309481	367.893	0.0311932	365.985	0.0188003	0.00749151	0.902392	YES	YES	YES										YES	YES	YES
F3	Female	MSCs	14904	MGI:109443	40.2923	0.109737	39.5402	0.0530871	0.0271724	0.744024				YES											YES
F3	Female	MSCs	14910	MGI:104735	10.4033	0.160883	9.98936	0.0935372	0.0583344	0.633188			YES
F3	Female	MSCs	14911	MGI:1277973	29.2316	0.0867061	27.6227	0.0451633	0.0818862	0.308261			YES												YES
F3	Female	MSCs	14912	MGI:1352738	3.25048	0.347998	3.79234	0.130917	-0.22309	0.329734										YES					YES
F3	Female	MSCs	14913	MGI:102770	4.75496	0.19741	4.04689	0.204288	0.230066	0.215238				YES											YES	YES
F3	Female	MSCs	14917	MGI:106903	0.196797	0.80145	0.123869	0.497808	0.660859	0.271327			YES												YES
F3	Female	MSCs	14919	MGI:105123	1.74656	0.327087	1.56116	0.119038	0.162479	0.490108				YES											YES
F3	Female	MSCs	14923	MGI:95871	22.8101	0.106157	23.9902	0.0830928	-0.0726056	0.435393				YES											YES
F3	Female	MSCs	14924	MGI:1203522	27.9627	0.161101	29.5535	0.0734948	-0.080122	0.47058			YES					YES		YES
F3	Female	MSCs	14933	MGI:106594	35.2985	0.0963657	35.312	0.12411	-0.00103255	0.991625		YES						YES		YES					YES
F3	Female	MSCs	14936	MGI:101805	80.7482	0.102343	86.9463	0.0731773	-0.106885	0.210863				YES											YES
F3	Female	MSCs	14939	MGI:109267	0.877353	1.39316	0.412556	0.506509	1.08548	0.162145			YES												YES
F3	Female	MSCs	14940	MGI:109256	12.7853	0.665337	8.24419	0.474183	0.634892	0.127933			YES												YES
F3	Female	MSCs	14941	MGI:109255	30.8879	0.442943	20.6475	0.622731	0.580964	0.171314			YES												YES
F3	Female	MSCs	14942	MGI:109265	110.133	0.563939	76.2287	0.466573	0.53082	0.168224			YES												YES
F3	Female	MSCs	14944	MGI:109253	0.0473651	1.40672	0.0528881	1.2032	-0.0227024	0.987106			YES												YES
F3	Female	MSCs	14945	MGI:1298232	0.229505	0.675901	0.340144	0.517157	-0.553689	0.287144			YES												YES
F3	Female	MSCs	14950	MGI:95886	161.489	0.0466618	166.922	0.0503865	-0.0477075	0.460429				YES						YES					YES
F3	Female	MSCs	14955	MGI:95891	133.064	0.411667	134.03	0.136366	-0.0102016	0.966922				YES							YES				YES
F3	Female	MSCs	14957	MGI:107502	138.04	0.250015	134.003	0.126811	0.0430063	0.769396			YES										YES	YES	YES
F3	Female	MSCs	14958	MGI:95893	96.4956	0.113419	96.1245	0.0866067	0.00566175	0.950187				YES							YES		YES	YES	YES
F3	Female	MSCs	14960	MGI:95895	8.11036	0.448691	10.2638	0.820137	-0.333228	0.4989			YES
F3	Female	MSCs	14961	MGI:103070	15.9363	0.275813	16.9524	0.389597	-0.0869181	0.724114			YES
F3	Female	MSCs	14962	MGI:105975	5.03986	0.594391	5.02089	0.18388	0.00392457	0.989494				YES											YES
F3	Female	MSCs	14963		0.0350031	1.21332	0.0242684	1.25123	0.511683	0.63572
F3	Female	MSCs	14964	MGI:95896	1346.77	0.263533	1366.81	0.105574	-0.0213221	0.893874				YES							YES
F3	Female	MSCs	14969	MGI:95901	5.19842	0.429415	6.56953	0.710585	-0.331183	0.445549			YES
F3	Female	MSCs	14972	MGI:95904	702.805	0.296779	684.761	0.15469	0.0375037	0.833283			YES
F3	Female	MSCs	14976	MGI:95908	20.2144	0.0931669	19.7935	0.142015	0.0300232	0.77831				YES
F3	Female	MSCs	14977	MGI:95909	177.475	0.0642589	177.309	0.0615413	0.00132813	0.984959					YES
F3	Female	MSCs	14979	MGI:95911	12.7964	0.15395	12.1517	0.0819224	0.0744563	0.527037					YES										YES
F3	Female	MSCs	14990	MGI:95914	0.104565	1.14965	0.160737	0.269765	-0.59935	0.4038		YES								YES
F3	Female	MSCs	14991	MGI:95915	29.8538	0.136998	29.6104	0.0791682	0.0115376	0.909249		YES													YES
F3	Female	MSCs	14997	MGI:1276570	0.0508369	1.27251	0.0471623	0.691045	0.0964097	0.922026			YES
F3	Female	MSCs	14998	MGI:95921	9.73687	0.177961	9.85399	0.0953532	-0.0174196	0.890563				YES
F3	Female	MSCs	14999	MGI:95922	21.2725	0.164879	20.9708	0.0634944	0.0205855	0.851348				YES
F3	Female	MSCs	15000	MGI:95923	0.383259	0.30947	0.490011	0.411969	-0.352129	0.33732				YES
F3	Female	MSCs	15001	MGI:95924	0.159642	0.516685	0.211576	0.397852	-0.424793	0.370553				YES
F3	Female	MSCs	15002	MGI:95925	1.44377	0.491924	1.52304	0.103949	-0.0765422	0.795535			YES
F3	Female	MSCs	15007	MGI:95929	0.278336	0.608195	0.279255	0.233285	-0.00330629	0.993878				YES
F3	Female	MSCs	15013	MGI:95931	0.0454194	1.68358	0.0397118	1.34846	0.216439	0.856655				YES							YES
F3	Female	MSCs	15015	MGI:95933	49.6708	0.308566	53.7261	0.169885	-0.113336	0.548345				YES							YES
F3	Female	MSCs	15018	MGI:95936	6.4313	0.386405	7.24937	0.208864	-0.173056	0.478674				YES
F3	Female	MSCs	15024		4.19638	0.152382	4.52738	0.12865	-0.110589	0.45434
F3	Female	MSCs	15039	MGI:95956	46.9617	0.0764324	51.1961	0.0965787	-0.124727	0.15145				YES
F3	Female	MSCs	15040	MGI:95957	64.3992	0.184737	69.8636	0.233854	-0.117811	0.463915				YES
F3	Female	MSCs	15042	MGI:95958	12.2034	0.214172	12.7267	0.398834	-0.0614078	0.797464				YES
F3	Female	MSCs	15051	MGI:95965	3.08328	0.260712	3.45713	0.169901	-0.16619	0.406568
F3	Female	MSCs	15061	MGI:95975	0.0632838	0.629368	0.0764633	0.781486	-0.230675	0.778363		YES
F3	Female	MSCs	15064	MGI:1195463	27.9505	0.161324	27.4479	0.0968361	0.0259775	0.820376			YES
F3	Female	MSCs	15077	MGI:2448355	5.12859	0.327884	6.23302	0.143533	-0.281005	0.220178			YES										YES	YES	YES
F3	Female	MSCs	15078	MGI:1097686	95.3497	0.147972	92.6582	0.0479336	0.0412011	0.661291				YES								YES	YES	YES
F3	Female	MSCs	15081	MGI:1101768	286.741	0.0204124	291.032	0.050214	-0.0214585	0.73427				YES							YES	YES	YES	YES
F3	Female	MSCs	15107	MGI:96009	45.7474	0.0935837	45.6551	0.0716885	0.00299496	0.97089										YES					YES
F3	Female	MSCs	15108	MGI:1333871	33.9027	0.077099	32.1573	0.0644913	0.0759988	0.334634			YES												YES
F3	Female	MSCs	15109	MGI:96010	0.253097	0.421176	0.0642167	0.701579	1.98051	0.00602995			YES								YES				YES
F3	Female	MSCs	15111	MGI:103580	0.1572	0.4831	0.174915	0.520896	-0.124189	0.813377				YES						YES					YES
F3	Female	MSCs	15112	MGI:96011	0.0848997	0.764204	0.078865	1.36692	0.141575	0.878018		YES								YES					YES
F3	Female	MSCs	15114	MGI:1261831	0.742283	0.229364	0.691988	0.679325	0.0923764	0.826654				YES											YES
F3	Female	MSCs	15115	MGI:108087	71.4723	0.0893491	70.6007	0.0569073	0.0175705	0.814835			YES												YES
F3	Female	MSCs	15116	MGI:106590	0.648035	0.595153	0.452582	0.333188	0.502448	0.2521		YES								YES					YES
F3	Female	MSCs	15117	MGI:107821	22.8586	0.363756	18.7993	0.344668	0.283152	0.321447		YES						YES	YES	YES					YES
F3	Female	MSCs	15118	MGI:109599	2.59124	0.351994	3.0802	0.210905	-0.24946	0.341431			YES												YES
F3	Female	MSCs	15139	MGI:96031	0.0143751	1.46748	0.0164357	1.54179	0.0209968	0.981006			YES	YES											YES
F3	Female	MSCs	15159	MGI:106911	35.021	0.106078	35.468	0.0587957	-0.0185376	0.825293		YES													YES
F3	Female	MSCs	15160	MGI:96051	0.229458	0.260437	0.17081	0.735974	0.390749	0.444265			YES												YES
F3	Female	MSCs	15161	MGI:105942	128.363	0.111241	124.51	0.0965619	0.0438871	0.632804				YES							YES		YES	YES	YES
F3	Female	MSCs	15162	MGI:96052	83.783	0.215385	83.4055	0.112528	0.00635199	0.961123				YES						YES					YES
F3	Female	MSCs	15163	MGI:104568	132.074	0.159584	129.302	0.104872	0.030568	0.780944			YES												YES
F3	Female	MSCs	15165	MGI:1096392	0.0781444	0.871524	0.077814	0.828446	0.0042306	0.995789	YES
F3	Female	MSCs	15166	MGI:1298210	4.42809	0.153848	4.72811	0.131321	-0.0938589	0.517587					YES						YES
F3	Female	MSCs	15168	MGI:1298211	0.437921	0.370058	0.376406	0.379413	0.19776	0.592003				YES							YES
F3	Female	MSCs	15170	MGI:96055	179.887	0.161234	175.48	0.098105	0.0357426	0.742683				YES						YES					YES
F3	Female	MSCs	15171	MGI:1202306	0.0145814	1.45612	0.0257509	0.800534	-0.601907	0.573512				YES							YES				YES
F3	Female	MSCs	15182	MGI:1097691	81.2847	0.127283	78.291	0.0598183	0.054157	0.554432		YES								YES			YES	YES	YES
F3	Female	MSCs	15183	MGI:1343091	71.9116	0.0582538	70.4746	0.0313696	0.0291037	0.642199				YES									YES	YES	YES
F3	Female	MSCs	15184	MGI:1333784	101.995	0.208498	105.289	0.0819275	-0.0458928	0.712078				YES					YES		YES		YES	YES	YES
F3	Female	MSCs	15185	MGI:1333752	25.2903	0.0917089	23.3907	0.115474	0.1124	0.260265				YES						YES			YES	YES	YES
F3	Female	MSCs	15186	MGI:96062	0.864185	0.992307	0.986043	1.01317	-0.178753	0.803897				YES											YES
F3	Female	MSCs	15191	MGI:1194494	181.353	0.11522	171.914	0.103476	0.0770035	0.421				YES							YES				YES
F3	Female	MSCs	15193	MGI:1194492	48.7376	0.073978	50.0622	0.0537631	-0.0385602	0.5926				YES
F3	Female	MSCs	15194	MGI:96067	140.949	0.108902	136.193	0.0465713	0.0494691	0.538674		YES	YES	YES											YES
F3	Female	MSCs	15199	MGI:1333880	21.6586	0.14619	22.7659	0.139594	-0.071842	0.558069				YES						YES					YES
F3	Female	MSCs	15200	MGI:96070	16.001	0.675491	14.4633	0.320281	0.145302	0.681627			YES												YES
F3	Female	MSCs	15201	MGI:106209	25.3424	0.259035	24.1356	0.162661	0.0698142	0.663928		YES								YES		YES	YES	YES	YES
F3	Female	MSCs	15203	MGI:1332240	7.68688	0.29109	10.1649	0.301535	-0.400908	0.0972643		YES													YES
F3	Female	MSCs	15204	MGI:103234	211.897	0.0824094	221.335	0.0752365	-0.0628359	0.432958		YES									YES				YES
F3	Female	MSCs	15205	MGI:104853	20.0768	0.168195	21.6149	0.111429	-0.106555	0.388687				YES											YES
F3	Female	MSCs	15207	MGI:104877	0.0195659	1.61522	0.0411311	0.807188	-0.87545	0.41667					YES										YES
F3	Female	MSCs	15208	MGI:104876	0.0250727	1.23678	0.0164357	1.54179	0.673239	0.563093				YES											YES
F3	Female	MSCs	15209	MGI:96071	0.196326	0.576866	0.180411	0.237305	0.124235	0.832755			YES												YES
F3	Female	MSCs	15211	MGI:96073	670.048	0.110544	640.842	0.0653418	0.0643046	0.476406			YES						YES		YES				YES
F3	Female	MSCs	15212	MGI:96074	213.719	0.167099	211.551	0.0902499	0.0147681	0.896361			YES								YES				YES
F3	Female	MSCs	15213	MGI:1341800	5.67298	0.392757	7.0174	0.323899	-0.306001	0.287346			YES				YES		YES		YES				YES
F3	Female	MSCs	15214	MGI:1341884	1.05984	0.338776	1.1003	0.484465	-0.0539419	0.887974		YES									YES				YES
F3	Female	MSCs	15216	MGI:109191	61.5413	0.159156	55.4332	0.0579329	0.150812	0.151365			YES								YES				YES
F3	Female	MSCs	15218	MGI:102949	0.0400236	1.14981	0.0342887	0.953702	0.246709	0.801928				YES						YES					YES
F3	Female	MSCs	15220	MGI:1298228	0.235278	0.305203	0.24671	0.502269	-0.045868	0.916419			YES												YES
F3	Female	MSCs	15221	MGI:1347473	0.0640663	0.74925	0.0634919	0.435428	0.00452489	0.995268			YES												YES
F3	Female	MSCs	15223	MGI:1347474	0.174133	0.420072	0.229704	0.508226	-0.400189	0.422925				YES							YES				YES
F3	Female	MSCs	15227	MGI:1347470	0.116317	1.34176	0.160417	1.06634	-0.482905	0.592826				YES											YES	YES
F3	Female	MSCs	15229	MGI:1347463	0.219511	0.300365	0.0978226	0.638923	1.1148	0.0428446			YES												YES
F3	Female	MSCs	15233	MGI:96078	0.0198562	1.65912	0.0220309	1.17465	-0.175237	0.876102			YES												YES
F3	Female	MSCs	15234	MGI:96079	27.8767	0.423024	25.1208	0.096925	0.151421	0.47432		YES													YES
F3	Female	MSCs	15235	MGI:96080	0.565541	0.435796	0.519563	0.339644	0.117197	0.745924					YES						YES				YES
F3	Female	MSCs	15239	MGI:104681	66.1024	0.149362	67.3006	0.0584744	-0.0259778	0.790892				YES							YES				YES
F3	Female	MSCs	15242	MGI:96086	12.7928	0.119587	12.2574	0.134137	0.0611347	0.60769			YES								YES			YES	YES
F3	Female	MSCs	15245	MGI:1341847	0.0627339	0.808935	0.0302905	0.959465	0.941449	0.303308		YES
F3	Female	MSCs	15247	MGI:1201609	73.0918	0.0989194	73.2572	0.0646459	-0.00311421	0.969487			YES							YES
F3	Female	MSCs	15248	MGI:1338010	12.8127	0.210565	12.7719	0.0612852	0.00485462	0.971685				YES							YES				YES
F3	Female	MSCs	15251	MGI:106918	443.84	0.165514	420.903	0.114854	0.0765405	0.519591	YES		YES							YES					YES
F3	Female	MSCs	15254	MGI:1321133	114.285	0.152785	110.614	0.0514762	0.0471949	0.644243			YES								YES				YES
F3	Female	MSCs	15257	MGI:1314873	195.737	0.0675334	200.269	0.0497181	-0.0330432	0.632917			YES												YES
F3	Female	MSCs	15258	MGI:1314872	27.5108	0.324065	30.5465	0.197188	-0.151323	0.442308			YES	YES											YES
F3	Female	MSCs	15259	MGI:1314882	271.368	0.0920109	287.787	0.0808054	-0.0847939	0.323203			YES					YES		YES					YES
F3	Female	MSCs	15260	MGI:99430	26.0416	0.102575	24.7147	0.0258288	0.0754439	0.363049			YES								YES		YES	YES	YES
F3	Female	MSCs	15267	MGI:96097	0.114645	0.579586	0.168677	0.217311	-0.556092	0.2454			YES
F3	Female	MSCs	15270	MGI:102688	55.4811	0.291039	50.6706	0.32913	0.130515	0.582332				YES							YES		YES	YES	YES
F3	Female	MSCs	15273	MGI:1338076	14.7909	0.183661	15.2361	0.130933	-0.0435143	0.748479			YES					YES	YES	YES	YES				YES
F3	Female	MSCs	15275	MGI:96103	137.101	0.100436	138.055	0.0794894	-0.0101134	0.903766				YES											YES
F3	Female	MSCs	15277	MGI:1315197	58.8467	0.225829	56.3493	0.0884964	0.0622853	0.637389				YES											YES
F3	Female	MSCs	15278	MGI:107937	6.28296	0.0696902	5.86746	0.137451	0.100587	0.421227			YES							YES					YES
F3	Female	MSCs	15284	MGI:96109	26.9337	0.198906	29.3729	0.125847	-0.124394	0.374689				YES											YES
F3	Female	MSCs	15288	MGI:96112	25.5464	0.0950742	25.4847	0.0356358	0.00377863	0.962582				YES							YES				YES
F3	Female	MSCs	15289	MGI:96113	92.9565	0.163516	86.3882	0.0701914	0.105766	0.324603													YES	YES	YES
F3	Female	MSCs	15312	MGI:96120	121.294	0.128957	114.065	0.087616	0.0888176	0.372285			YES						YES		YES		YES	YES	YES
F3	Female	MSCs	15331	MGI:96136	55.7667	0.198096	50.832	0.112778	0.133833	0.319791				YES						YES					YES
F3	Female	MSCs	15353	MGI:1341190	31.2372	0.0827154	30.6705	0.0567294	0.0265258	0.736222					YES								YES	YES	YES
F3	Female	MSCs	15354	MGI:1098219	3.63856	0.203319	3.15178	0.250287	0.204989	0.322773			YES								YES		YES	YES	YES
F3	Female	MSCs	15356	MGI:96158	30.6357	0.109691	31.1218	0.116932	-0.0230757	0.816833				YES							YES				YES
F3	Female	MSCs	15357	MGI:96159	118.084	0.219357	103.146	0.0578231	0.195268	0.137532		YES								YES					YES
F3	Female	MSCs	15360	MGI:101939	0.642651	0.442067	0.702102	0.389006	-0.129581	0.720858			YES												YES
F3	Female	MSCs	15361	MGI:96160	24.9886	0.337508	23.4463	0.235033	0.0910942	0.669484				YES											YES
F3	Female	MSCs	15364	MGI:101761	4.02162	0.347322	3.27952	0.468798	0.291738	0.364689			YES					YES		YES				YES	YES
F3	Female	MSCs	15365		10.7959	0.175369	9.82445	0.0751708	0.136072	0.287451
F3	Female	MSCs	15366	MGI:104667	57.8964	0.368879	50.263	0.333591	0.203539	0.420456		YES								YES
F3	Female	MSCs	15368	MGI:96163	231.967	0.396658	208.557	0.458371	0.153046	0.601118				YES											YES
F3	Female	MSCs	15369	MGI:109373	97.4653	0.0506692	92.4129	0.07896	0.0766932	0.289022				YES							YES				YES
F3	Female	MSCs	15370	MGI:1352454	5.48288	0.395195	5.83923	0.386334	-0.0879952	0.771172				YES							YES				YES
F3	Female	MSCs	15372	MGI:107159	0.0147717	0.914431	0.0226804	1.00368	-0.543174	0.595864			YES												YES
F3	Female	MSCs	15374	MGI:1096361	115.601	0.0940104	108.184	0.0935876	0.0956436	0.279562				YES
F3	Female	MSCs	15375	MGI:1347472	0.137482	0.990223	0.0462893	0.293712	1.49884	0.0812591		YES								YES			YES	YES	YES
F3	Female	MSCs	15381	MGI:107795	122.086	0.0843085	117.979	0.0389654	0.0493765	0.493259			YES					YES		YES				YES	YES
F3	Female	MSCs	15382	MGI:104820	64.8668	0.201485	61.4368	0.153882	0.0785011	0.57492			YES												YES
F3	Female	MSCs	15384	MGI:1330294	226.646	0.144333	217.046	0.0909217	0.0624537	0.540149				YES							YES				YES
F3	Female	MSCs	15387	MGI:99894	391.658	0.0993321	376.314	0.0383826	0.0576492	0.475413			YES								YES				YES
F3	Female	MSCs	15388	MGI:104816	195.384	0.0433252	187.28	0.0544406	0.0611167	0.353461				YES											YES
F3	Female	MSCs	15394	MGI:96170	4.71766	0.21667	5.3134	0.111642	-0.171788	0.305377			YES	YES						YES					YES
F3	Female	MSCs	15395	MGI:96171	28.5514	0.169241	30.3781	0.133268	-0.0892437	0.485264				YES						YES					YES
F3	Female	MSCs	15396	MGI:96172	8.57648	0.191791	8.26345	0.213343	0.0527012	0.746904				YES						YES					YES
F3	Female	MSCs	15397	MGI:107208	4.74577	0.36604	4.41025	0.30595	0.104752	0.679437				YES						YES					YES
F3	Female	MSCs	15398	MGI:96173	0.793042	0.623797	0.942951	0.324115	-0.24892	0.520305				YES						YES					YES
F3	Female	MSCs	15399	MGI:96174	0.853746	0.218314	0.830986	0.241646	0.0473951	0.852492				YES						YES					YES
F3	Female	MSCs	15400	MGI:96175	1.73747	0.260391	1.57765	0.0804506	0.140227	0.496606				YES						YES					YES
F3	Female	MSCs	15401	MGI:96176	0.6842	0.224973	0.651789	0.399912	0.0598912	0.854525				YES						YES					YES
F3	Female	MSCs	15402	MGI:96177	2.60409	0.074647	2.2766	0.192368	0.197733	0.250763				YES						YES					YES
F3	Female	MSCs	15403	MGI:96178	0.644357	0.41514	0.67699	0.158364	-0.0683553	0.819236				YES						YES					YES
F3	Female	MSCs	15404	MGI:96179	2.47405	0.217291	3.16006	0.083971	-0.351238	0.0507971				YES						YES					YES
F3	Female	MSCs	15405	MGI:96180	5.98214	0.13191	6.16728	0.0944227	-0.0435023	0.731145				YES						YES					YES
F3	Female	MSCs	15410	MGI:96184	2.61912	0.233467	2.25123	0.164272	0.219545	0.266209				YES											YES
F3	Female	MSCs	15412	MGI:96185	3.43888	0.0520718	3.66079	0.186911	-0.0893121	0.562485				YES											YES
F3	Female	MSCs	15413	MGI:96186	0.0690819	0.578371	0.0686398	0.562433	0.0477932	0.93789				YES											YES
F3	Female	MSCs	15414	MGI:96187	0.12406	1.10187	0.142168	0.484782	-0.198508	0.798915				YES					YES		YES				YES
F3	Female	MSCs	15415	MGI:96188	0.348654	0.184217	0.4691	0.39362	-0.419757	0.226564				YES							YES				YES
F3	Female	MSCs	15416	MGI:96189	0.0396181	1.36988	0.0370494	1.29795	0.197658	0.86423				YES							YES				YES
F3	Female	MSCs	15417	MGI:96190	0.406034	0.504352	0.477617	0.196032	-0.23369	0.518052				YES							YES				YES
F3	Female	MSCs	15421	MGI:96194	0.603975	0.672034	0.501314	0.224988	0.274386	0.529865				YES											YES
F3	Female	MSCs	15422	MGI:99560	2.52769	0.239566	2.91006	0.142569	-0.204174	0.293029				YES											YES
F3	Female	MSCs	15423	MGI:96195	0.937746	0.392342	1.22889	0.216844	-0.392055	0.202844				YES					YES		YES				YES
F3	Female	MSCs	15424	MGI:96196	2.53861	0.11802	2.28989	0.206297	0.149312	0.415457				YES											YES
F3	Female	MSCs	15425	MGI:96197	4.50542	0.196587	4.66381	0.125921	-0.048036	0.76823				YES											YES
F3	Female	MSCs	15426	MGI:96198	1.66414	0.164823	1.99051	0.168669	-0.254359	0.19026				YES											YES
F3	Female	MSCs	15427	MGI:96199	3.7064	0.198646	3.53264	0.142593	0.0718617	0.679789				YES											YES
F3	Female	MSCs	15430	MGI:96202	0.0196446	1.01096	0.021903	1.06699	-0.173824	0.865001				YES						YES					YES
F3	Female	MSCs	15433	MGI:96205	0.0414302	1.44822	0.116973	1.05982	-1.50197	0.147591				YES						YES					YES
F3	Female	MSCs	15434	MGI:96207	0.0398186	1.13957	0.0480044	0.657443	-0.22977	0.796123				YES						YES					YES
F3	Female	MSCs	15436	MGI:96208	0.10286	0.975182	0.169243	0.406841	-0.710783	0.261911				YES						YES					YES
F3	Female	MSCs	15437	MGI:96209	1.91491	0.269884	2.39534	0.274605	-0.320101	0.189972				YES						YES					YES
F3	Female	MSCs	15438	MGI:96210	0.347661	0.367287	0.428924	0.266856	-0.298393	0.391693				YES						YES					YES
F3	Female	MSCs	15439	MGI:96211	426.664	0.659307	578.968	0.264207	-0.440425	0.220692				YES							YES				YES
F3	Female	MSCs	15441	MGI:109369	183.954	0.0532177	181.071	0.041832	0.0227602	0.723412				YES							YES	YES	YES	YES	YES
F3	Female	MSCs	15442	MGI:1343124	95.0401	0.324512	89.2108	0.164463	0.0913781	0.642821				YES											YES
F3	Female	MSCs	15445	MGI:96213	0.0143493	1.50229	0.0162749	1.66947	-0.236616	0.839545				YES											YES
F3	Female	MSCs	15446	MGI:108085	132.188	0.242467	135.759	0.366534	-0.0379479	0.867016		YES													YES
F3	Female	MSCs	15450	MGI:96216	0.152136	0.715377	0.183075	0.498967	-0.275143	0.671071			YES	YES							YES				YES
F3	Female	MSCs	15451	MGI:1196620	1.44512	0.0979985	1.38256	0.182011	0.0683699	0.721134				YES		YES		YES		YES					YES	YES
F3	Female	MSCs	15452	MGI:96217	162.821	0.137107	151.873	0.0652643	0.100421	0.302488		YES								YES					YES
F3	Female	MSCs	15458	MGI:105112	0.460716	0.40722	0.460819	0.471645	-0.0130845	0.974207			YES								YES				YES
F3	Female	MSCs	15460	MGI:96223	0.953113	0.1363	1.13328	0.336245	-0.247179	0.326502				YES							YES		YES	YES	YES
F3	Female	MSCs	15461	MGI:96224	43.8748	0.112003	42.057	0.0579317	0.0609522	0.476975									YES		YES				YES
F3	Female	MSCs	15463	MGI:1333754	94.5019	0.0640938	91.0551	0.0483325	0.0534504	0.425415			YES								YES
F3	Female	MSCs	15464	MGI:96226	0.0604257	0.955663	0.131781	0.70777	-1.07342	0.215855				YES
F3	Female	MSCs	15465	MGI:107619	0.313062	0.447082	0.371643	0.22566	-0.242986	0.518181				YES											YES
F3	Female	MSCs	15466	MGI:108482	0.428771	0.679449	0.633357	0.422507	-0.5591	0.25155
F3	Female	MSCs	15467	MGI:1353448	42.5234	0.0344211	41.4619	0.0503103	0.0364813	0.572634															YES
F3	Female	MSCs	15468	MGI:1316652	31.9809	0.0931609	33.694	0.0544375	-0.0752071	0.362543				YES							YES		YES	YES	YES
F3	Female	MSCs	15469	MGI:107846	32.2636	0.0680345	31.439	0.0362238	0.0374578	0.597926				YES						YES			YES	YES	YES
F3	Female	MSCs	15473	MGI:1095401	12.6278	0.165256	12.1746	0.100716	0.052238	0.673107			YES												YES
F3	Female	MSCs	15476	MGI:1201606	0.079018	0.320891	0.0929089	0.527771	-0.193869	0.742718		YES									YES				YES
F3	Female	MSCs	15478	MGI:1333861	0.247295	0.692573	0.265818	0.7579	-0.0841233	0.8923			YES						YES		YES				YES
F3	Female	MSCs	15481	MGI:105384	836.856	0.0655085	809.834	0.061317	0.0473579	0.553262			YES						YES		YES				YES
F3	Female	MSCs	15482	MGI:96231	1.23896	0.130886	1.24958	0.250853	-0.0182221	0.933308				YES							YES
F3	Female	MSCs	15483	MGI:103562	1.95329	0.379878	2.09175	0.275864	-0.101906	0.699529			YES							YES					YES
F3	Female	MSCs	15484	MGI:104720	0.583219	0.532234	0.452026	0.514551	0.383648	0.368503				YES						YES					YES
F3	Female	MSCs	15485	MGI:105077	0.340323	0.212118	0.326354	0.320888	0.0645535	0.850112				YES							YES				YES
F3	Female	MSCs	15488	MGI:105089	146.033	0.105731	141.192	0.0519366	0.0485711	0.541715		YES	YES							YES					YES
F3	Female	MSCs	15490	MGI:1330808	46.2703	0.328015	42.4576	0.147043	0.124746	0.531518			YES							YES					YES
F3	Female	MSCs	15494	MGI:96235	0.0479622	0.97008	0.0540904	0.804017	-0.156268	0.858316		YES													YES
F3	Female	MSCs	15499	MGI:96238	26.2564	0.0487817	25.8307	0.0542603	0.0232578	0.744768				YES							YES				YES
F3	Female	MSCs	15500	MGI:96239	22.1492	0.0904085	21.1	0.0602124	0.0699777	0.408637															YES
F3	Female	MSCs	15502	MGI:1270129	51.2729	0.0831861	51.5611	0.0495594	-0.00790668	0.914945			YES												YES	YES
F3	Female	MSCs	15504	MGI:1306822	2.06831	0.338502	2.13848	0.278864	-0.0429822	0.878603			YES
F3	Female	MSCs	15505	MGI:105053	39.4437	0.0947153	38.2752	0.0785953	0.0435176	0.60821				YES							YES				YES
F3	Female	MSCs	15507	MGI:96240	41.3141	0.244993	40.7553	0.0819732	0.0198011	0.888616				YES						YES					YES
F3	Female	MSCs	15510	MGI:96242	105.358	0.149791	97.0435	0.0458642	0.118572	0.230874			YES												YES
F3	Female	MSCs	15511	MGI:99517	25.1785	0.172583	26.5065	0.140693	-0.0732188	0.575168				YES							YES				YES
F3	Female	MSCs	15512	MGI:96243	19.6886	0.170201	22.1953	0.044364	-0.172493	0.13728			YES											YES	YES
F3	Female	MSCs	15516	MGI:96247	781.714	0.0472162	755.958	0.0554345	0.0483234	0.516171				YES							YES			YES	YES
F3	Female	MSCs	15519	MGI:96250	229.628	0.197935	218.956	0.0643901	0.0685912	0.565195				YES							YES			YES	YES
F3	Female	MSCs	15525	MGI:1342292	273.745	0.130895	264.446	0.0574121	0.0498758	0.593069			YES					YES		YES					YES
F3	Female	MSCs	15526	MGI:96245	313.706	0.0834498	295.819	0.0391964	0.0846822	0.26555			YES								YES				YES
F3	Female	MSCs	15528	MGI:104680	37.8925	0.182108	33.3182	0.118466	0.185648	0.158571			YES
F3	Female	MSCs	15529	MGI:1349165	276.255	0.168368	298.118	0.188165	-0.109857	0.445085		YES									YES
F3	Female	MSCs	15530	MGI:96257	697.851	0.271984	810.188	0.110383	-0.215331	0.210702				YES				YES	YES	YES	YES
F3	Female	MSCs	15531	MGI:104719	106.14	0.11854	107.489	0.0946553	-0.0182952	0.845031				YES											YES
F3	Female	MSCs	15547	MGI:96270	59.0813	0.113431	60.4482	0.065265	-0.0331465	0.696732				YES							YES				YES
F3	Female	MSCs	15551	MGI:96274	2.73147	0.611963	2.35049	0.239478	0.219913	0.511224		YES								YES					YES
F3	Female	MSCs	15552	MGI:96276	0.014793	1.5168	0.0197716	1.09145	-0.292545	0.797863				YES
F3	Female	MSCs	15558	MGI:109521	1.18709	0.324996	1.38946	0.438194	-0.224186	0.478531			YES												YES	YES
F3	Female	MSCs	15559	MGI:109323	1.12426	0.417686	1.17785	0.469796	-0.0803252	0.831932			YES							YES					YES
F3	Female	MSCs	15564	MGI:96284	0.0237084	1.70501	0.0260809	0.771312	-0.134998	0.897495				YES				YES		YES
F3	Female	MSCs	15565	MGI:1196627	0.0713177	0.930123	0.0342134	0.797651	0.918083	0.26505				YES							YES
F3	Female	MSCs	15567	MGI:96285	0.0252208	1.00174	0.073329	0.915154	-1.37873	0.218021			YES							YES					YES
F3	Female	MSCs	15568	MGI:1100851	76.4178	0.108971	72.0776	0.0292365	0.0841686	0.298639			YES												YES
F3	Female	MSCs	15569	MGI:1100887	0.0457056	0.927377	0.0842532	0.587307	-0.822597	0.305494		YES								YES
F3	Female	MSCs	15571	MGI:109157	0.0384755	1.02461	0.0348111	0.9153	0.21799	0.818678				YES							YES
F3	Female	MSCs	15574	MGI:1277962	14.5919	0.102174	14.2857	0.0293288	0.0301952	0.735552			YES							YES				YES	YES
F3	Female	MSCs	15586	MGI:96298	10.502	0.29586	10.2295	0.195758	0.0363519	0.855792				YES											YES
F3	Female	MSCs	15587	MGI:1196334	29.9935	0.14577	30.3491	0.100371	-0.0172345	0.873948				YES											YES
F3	Female	MSCs	15891	MGI:96389	13.6486	1.14815	16.5544	0.683123	-0.277221	0.702338			YES
F3	Female	MSCs	15893	MGI:96391	4.98744	0.176165	4.7754	0.114938	0.0619314	0.681558		YES	YES								YES
F3	Female	MSCs	15894	MGI:96392	41.6413	0.0717942	41.975	0.127463	-0.0111516	0.907838				YES							YES				YES
F3	Female	MSCs	15896	MGI:96394	6.96851	0.228836	6.86637	0.255661	0.0188377	0.921752			YES	YES				YES		YES
F3	Female	MSCs	15898	MGI:109430	0.827103	0.11573	0.81583	0.204008	0.0255499	0.911244				YES							YES
F3	Female	MSCs	15900	MGI:96395	86.465	0.0657043	85.2099	0.0711547	0.0212213	0.768149				YES						YES					YES
F3	Female	MSCs	15901	MGI:96396	21.2172	0.369899	22.5541	0.120883	-0.0882244	0.647377				YES						YES					YES
F3	Female	MSCs	15902	MGI:96397	71.201	0.267368	67.6961	0.0998662	0.0724792	0.616964				YES											YES
F3	Female	MSCs	15903	MGI:96398	198.92	0.115435	202.199	0.0353507	-0.0235748	0.777813				YES							YES				YES
F3	Female	MSCs	15904	MGI:99414	45.3932	0.439961	69.0154	0.350207	-0.603723	0.0820442			YES							YES					YES
F3	Female	MSCs	15925	MGI:96412	112.933	0.16139	139.427	0.129488	-0.303953	0.018846			YES						YES		YES				YES
F3	Female	MSCs	15926	MGI:96413	232.931	0.1756	239.155	0.119822	-0.0379807	0.759637			YES							YES					YES
F3	Female	MSCs	15929	MGI:1099463	61.7186	0.0621148	60.0362	0.0546244	0.0399006	0.560843				YES							YES				YES
F3	Female	MSCs	15930	MGI:96416	0.0291255	1.37101	0.0201221	1.36982	0.560981	0.643032			YES							YES					YES
F3	Female	MSCs	15931	MGI:96417	68.4345	0.0831269	67.4255	0.0557069	0.0215106	0.767312		YES	YES							YES
F3	Female	MSCs	15932	MGI:96418	43.448	0.119518	42.6569	0.103134	0.0261825	0.786338				YES				YES	YES	YES	YES				YES
F3	Female	MSCs	15936	MGI:104815	13.6224	0.519231	19.2063	0.41634	-0.494323	0.161656				YES											YES
F3	Female	MSCs	15937	MGI:104814	21.5084	0.244394	21.4122	0.173214	0.00661626	0.968044				YES											YES
F3	Female	MSCs	15939	MGI:1337072	108.881	0.187777	115.689	0.0369225	-0.0875021	0.419012				YES											YES
F3	Female	MSCs	15944	MGI:107567	66.3296	0.169695	71.0068	0.34928	-0.0986083	0.625613			YES												YES
F3	Female	MSCs	15945	MGI:1352450	2.79398	0.374693	3.80237	0.465073	-0.445497	0.193997			YES
F3	Female	MSCs	15950	MGI:96428	17.1844	0.217053	18.4063	0.274378	-0.0989293	0.594383		YES								YES
F3	Female	MSCs	15951	MGI:96429	76.3324	0.157586	76.9105	0.284158	-0.011225	0.947667		YES								YES					YES
F3	Female	MSCs	15953	MGI:99448	35.7109	0.189025	37.9048	0.282989	-0.0861872	0.630307			YES
F3	Female	MSCs	15957	MGI:99450	36.5343	0.324189	46.1975	0.399962	-0.338886	0.227037		YES								YES
F3	Female	MSCs	15958	MGI:99449	40.9394	0.177438	47.2446	0.429808	-0.207392	0.399508		YES								YES
F3	Female	MSCs	15959	MGI:1101055	18.4734	0.204005	24.6928	0.494449	-0.419535	0.151478		YES								YES
F3	Female	MSCs	15975	MGI:107658	173.436	0.0224871	164.518	0.0359027	0.0761892	0.201952				YES											YES
F3	Female	MSCs	15976	MGI:1098243	111.892	0.094069	108.128	0.0649182	0.0493964	0.529115				YES											YES
F3	Female	MSCs	15979	MGI:107655	218.995	0.0557141	230.404	0.0884697	-0.0732341	0.348492			YES							YES
F3	Female	MSCs	15980	MGI:107654	121.112	0.0780017	119.119	0.0352291	0.0240078	0.723634				YES
F3	Female	MSCs	15982	MGI:1316717	39.2693	0.093016	39.4514	0.0652245	-0.006711	0.934181		YES								YES					YES
F3	Female	MSCs	15983	MGI:1316708	12.6816	0.164677	11.5255	0.178893	0.136313	0.348015				YES
F3	Female	MSCs	15985	MGI:96431	6.08515	0.346144	6.29261	0.210916	-0.048822	0.841003				YES						YES
F3	Female	MSCs	16000	MGI:96432	344.531	0.0952906	335.913	0.201397	0.0364843	0.783537		YES								YES					YES	YES
F3	Female	MSCs	16001	MGI:96433	109.275	0.0964978	116.216	0.0665132	-0.088802	0.277367			YES					YES		YES					YES
F3	Female	MSCs	16002	MGI:96434	42.7897	0.352941	50.6134	0.11395	-0.241584	0.252097				YES							YES		YES	YES	YES
F3	Female	MSCs	16004	MGI:96435	526.345	0.174108	591.917	0.128735	-0.169384	0.197698
F3	Female	MSCs	16005	MGI:107973	1.11332	0.251585	0.913214	0.264721	0.291633	0.279435					YES					YES
F3	Female	MSCs	16007	MGI:88613	515.592	0.243121	592.739	0.203173	-0.20116	0.260218			YES							YES					YES
F3	Female	MSCs	16008	MGI:96437	22.9793	0.229953	29.5257	0.225817	-0.361546	0.0638001				YES					YES		YES
F3	Female	MSCs	16009	MGI:96438	7.10526	0.702538	7.39912	0.514893	-0.0558754	0.908559				YES											YES
F3	Female	MSCs	16010	MGI:96439	1540.4	0.282086	1944.23	0.0998391	-0.335887	0.0761866				YES						YES					YES
F3	Female	MSCs	16011	MGI:96440	542.667	0.481603	605.8	0.312405	-0.158732	0.670926				YES							YES				YES
F3	Female	MSCs	16012	MGI:96441	1.45911	0.43218	1.62162	0.873992	-0.140881	0.779661				YES							YES
F3	Female	MSCs	16016		0.0298714	1.09029	0.17264	0.759926	-2.39815	0.0239288
F3	Female	MSCs	16017		0.181054	0.750389	0.334435	1.08095	-0.849614	0.242167
F3	Female	MSCs	16019		27.357	0.335143	35.1305	0.615644	-0.359062	0.330101
F3	Female	MSCs	16068	MGI:1333800	4.59687	0.26607	4.26899	0.184846	0.104575	0.587076				YES
F3	Female	MSCs	16069	MGI:96493	1.39026	0.805434	2.68799	0.966136	-0.944114	0.172758		YES								YES					YES
F3	Female	MSCs	16071		1.71851	0.590781	4.08228	0.810907	-1.24236	0.0414759
F3	Female	MSCs	16142		0.111384	0.880516	0.1636	1.54794	-0.512568	0.648758
F3	Female	MSCs	16145	MGI:107729	19.8052	0.0927618	22.4758	0.199189	-0.183267	0.171102				YES							YES
F3	Female	MSCs	16147	MGI:96533	0.116625	0.876373	0.107361	0.551323	0.15578	0.836912				YES							YES				YES
F3	Female	MSCs	16149	MGI:96534	30.0724	0.384038	36.4864	0.744898	-0.275962	0.522464				YES				YES							YES
F3	Female	MSCs	16150	MGI:1338071	60.0276	0.0460446	57.9959	0.0518098	0.0495621	0.444087			YES					YES	YES		YES				YES
F3	Female	MSCs	16151	MGI:1338074	92.4763	0.0479764	95.8759	0.0592981	-0.05223	0.425674			YES								YES				YES
F3	Female	MSCs	16153	MGI:96537	3.15997	0.131777	3.53543	0.219483	-0.163299	0.355281			YES												YES
F3	Female	MSCs	16154	MGI:96538	107.283	0.0544642	104.175	0.0623928	0.0424863	0.529034				YES											YES
F3	Female	MSCs	16155	MGI:109380	160.171	0.0749268	154.94	0.0791692	0.0479764	0.538079				YES
F3	Female	MSCs	16156	MGI:107613	0.651006	0.355245	0.599593	0.173674	0.116011	0.692694				YES							YES				YES
F3	Female	MSCs	16157	MGI:107426	22.662	0.109421	24.394	0.0926209	-0.10622	0.282655				YES						YES
F3	Female	MSCs	16159	MGI:96539	0.0311189	1.50201	0.0205273	1.57409	0.586503	0.641805			YES								YES				YES
F3	Female	MSCs	16161	MGI:104579	0.527166	0.523621	0.440164	0.421262	0.235903	0.561208				YES							YES				YES
F3	Female	MSCs	16162	MGI:1270861	2.18444	0.321243	2.23073	0.361908	-0.0336838	0.905234		YES									YES				YES
F3	Female	MSCs	16163	MGI:96541	0.0702764	1.67946	0.123188	0.788811	-0.782173	0.452				YES							YES				YES
F3	Female	MSCs	16164	MGI:105052	35.0949	0.175664	31.5753	0.0685789	0.152288	0.188304
F3	Female	MSCs	16168	MGI:103014	11.2746	0.186054	12.3003	0.0647618	-0.125464	0.328462		YES									YES				YES
F3	Female	MSCs	16169	MGI:104644	2.83522	0.131569	2.21957	0.299428	0.346769	0.102304			YES							YES
F3	Female	MSCs	16170	MGI:1270855	38.2575	0.0720273	39.4215	0.0978589	-0.0429806	0.613199			YES						YES		YES
F3	Female	MSCs	16172	MGI:107399	49.4219	0.122382	44.3379	0.144999	0.156966	0.175113				YES							YES
F3	Female	MSCs	16173	MGI:107936	6.89609	0.100255	6.70573	0.078238	0.0395266	0.722825			YES												YES	YES
F3	Female	MSCs	16174	MGI:1338888	2.8722	0.537596	3.64493	0.633275	-0.347098	0.432281			YES							YES					YES
F3	Female	MSCs	16175	MGI:96542	0.132888	0.428331	0.114265	0.496773	0.207124	0.688481			YES						YES		YES				YES
F3	Female	MSCs	16176	MGI:96543	0.727329	0.394355	0.628291	0.349124	0.2037	0.559315			YES								YES				YES
F3	Female	MSCs	16177	MGI:96545	20.2756	0.161171	20.7275	0.0766621	-0.0313265	0.779876			YES							YES
F3	Female	MSCs	16178	MGI:96546	0.118629	0.699511	0.0993751	1.02226	0.28743	0.736133			YES							YES					YES
F3	Female	MSCs	16179	MGI:107420	73.5542	0.115089	69.7916	0.119142	0.0753784	0.444784			YES								YES				YES
F3	Female	MSCs	16180	MGI:104975	26.4685	0.223668	30.8667	0.200521	-0.222605	0.166663		YES							YES		YES				YES
F3	Female	MSCs	16181	MGI:96547	309.806	0.335641	354.094	0.0935444	-0.192778	0.381221		YES													YES
F3	Female	MSCs	16182	MGI:105383	0.204682	0.621835	0.26988	1.13658	-0.384127	0.576419			YES							YES					YES
F3	Female	MSCs	16184	MGI:96549	0.125643	0.397778	0.0692585	0.530254	0.869633	0.138323			YES							YES
F3	Female	MSCs	16185	MGI:96550	0.506044	0.283361	0.604134	0.607016	-0.249472	0.52821				YES
F3	Female	MSCs	16186	MGI:96551	33.3611	0.300375	34.888	0.300745	-0.0651084	0.763038				YES						YES					YES
F3	Female	MSCs	16188	MGI:96553	26.0698	0.151333	27.5497	0.140277	-0.0794744	0.523686		YES									YES
F3	Female	MSCs	16189	MGI:96556	0.0245228	1.43291	0.0651123	1.11117	-1.29467	0.246665				YES							YES				YES
F3	Female	MSCs	16190	MGI:105367	163.701	0.194115	145.538	0.206724	0.169684	0.284604				YES					YES		YES				YES
F3	Female	MSCs	16191	MGI:96557	0.0241263	1.39841	0.0537373	1.08105	-1.0093	0.380148			YES								YES				YES
F3	Female	MSCs	16192	MGI:96558	0.0250727	1.23678	0.0565211	1.0256	-1.02395	0.331505		YES							YES		YES
F3	Female	MSCs	16193	MGI:96559	0.197372	0.229103	0.231484	0.434705	-0.241567	0.566684		YES													YES
F3	Female	MSCs	16194	MGI:105304	25.7926	0.0648566	25.2198	0.0975693	0.0331297	0.700459				YES							YES				YES
F3	Female	MSCs	16195	MGI:96560	234.565	0.17488	230.766	0.0941514	0.0235219	0.843545			YES							YES					YES
F3	Female	MSCs	16196	MGI:96561	8.37216	0.218713	11.6906	0.30057	-0.481672	0.0344005		YES													YES
F3	Female	MSCs	16197	MGI:96562	10.2729	0.294381	11.1031	0.331775	-0.115663	0.621188		YES													YES
F3	Female	MSCs	16199	MGI:96564	0.0501188	0.372369	0.0443707	0.73086	0.126634	0.860875				YES							YES
F3	Female	MSCs	16201	MGI:1339973	64.061	0.0753426	60.9964	0.0576237	0.0707445	0.330133				YES							YES				YES
F3	Female	MSCs	16202	MGI:1195267	220.507	0.0610861	225.087	0.0294424	-0.0296452	0.650293				YES							YES				YES
F3	Female	MSCs	16205	MGI:109368	0.604538	0.713024	0.771708	0.232502	-0.355839	0.389545			YES
F3	Female	MSCs	16206	MGI:107935	15.1674	0.141761	17.8617	0.116314	-0.235998	0.0579213			YES	YES						YES
F3	Female	MSCs	16210	MGI:1098233	93.3022	0.0392759	98.5228	0.0987919	-0.0786301	0.297837			YES												YES
F3	Female	MSCs	16211	MGI:107532	437.252	0.0963007	417.698	0.0312424	0.0660053	0.401728			YES							YES				YES
F3	Female	MSCs	16319	MGI:1313288	70.8781	0.123322	69.5834	0.169716	0.0264532	0.822831			YES											YES
F3	Female	MSCs	16322	MGI:96569	0.97312	0.34548	1.03089	0.0918158	-0.0821816	0.760135				YES											YES
F3	Female	MSCs	16323	MGI:96570	24.0232	0.216446	22.7224	0.267327	0.0804374	0.65505		YES	YES							YES					YES
F3	Female	MSCs	16324	MGI:96571	35.1998	0.485402	31.5011	0.0610503	0.160226	0.510201				YES											YES
F3	Female	MSCs	16328	MGI:108084	91.674	0.092679	96.2068	0.0411666	-0.0695963	0.355997				YES				YES		YES
F3	Female	MSCs	16329	MGI:104848	11.9895	0.133847	13.1449	0.0208592	-0.132702	0.205711			YES							YES					YES
F3	Female	MSCs	16330	MGI:103257	52.8449	0.0594019	55.9691	0.0340656	-0.082828	0.211507				YES											YES
F3	Female	MSCs	16331	MGI:107357	236.226	0.158767	216.853	0.07789	0.123411	0.242059				YES							YES				YES
F3	Female	MSCs	16332	MGI:1333787	225.863	0.161927	233.217	0.117764	-0.0463127	0.687791				YES											YES
F3	Female	MSCs	16336	MGI:108427	1.1131	0.56673	1.27345	0.236446	-0.196216	0.553549				YES							YES
F3	Female	MSCs	16337	MGI:96575	51.8566	0.0300045	54.2708	0.0853801	-0.0655181	0.365222			YES						YES		YES				YES
F3	Female	MSCs	16341	MGI:99257	267.913	0.203748	266.044	0.132185	0.0101805	0.941855		YES								YES					YES
F3	Female	MSCs	16348	MGI:1335082	33.3761	0.0680105	33.9613	0.106903	-0.0249764	0.77671		YES	YES	YES							YES
F3	Female	MSCs	16351	MGI:96581	5.79639	0.112488	5.97091	0.0894522	-0.0424427	0.723904		YES
F3	Female	MSCs	16362	MGI:96590	46.1874	0.0977169	45.9021	0.0852513	0.00890065	0.918114				YES							YES				YES
F3	Female	MSCs	16363	MGI:96591	11.3112	0.306523	9.9912	0.144597	0.177635	0.341128			YES								YES				YES
F3	Female	MSCs	16364	MGI:1096873	1.31285	0.151761	2.08782	0.458651	-0.659351	0.0426584			YES						YES		YES		YES	YES	YES
F3	Female	MSCs	16365	MGI:103206	1.38743	0.464728	1.28358	0.448476	0.104408	0.768441			YES							YES					YES
F3	Female	MSCs	16367	MGI:99454	162.25	0.4146	192.401	0.309594	-0.245647	0.404092			YES												YES
F3	Female	MSCs	16369	MGI:1194882	0.817602	0.576747	0.814521	0.194144	0.00980198	0.978866
F3	Female	MSCs	16371	MGI:1197515	0.0898343	1.77952	0.242575	1.05084	-1.33048	0.214147				YES						YES					YES
F3	Female	MSCs	16372	MGI:1197526	0.875634	0.253541	0.918972	0.289674	-0.0714677	0.789728				YES					YES		YES				YES
F3	Female	MSCs	16373	MGI:1197522	27.4614	0.355898	25.7543	0.266563	0.094971	0.68809				YES											YES
F3	Female	MSCs	16391	MGI:107587	60.2246	0.0850776	62.3365	0.156579	-0.0499364	0.635351				YES											YES
F3	Female	MSCs	16392	MGI:101791	0.164647	0.535389	0.207314	0.503981	-0.303872	0.582006			YES						YES				YES	YES	YES
F3	Female	MSCs	16396	MGI:1202301	126.864	0.0492639	131.619	0.0759883	-0.0530717	0.453714		YES	YES								YES				YES
F3	Female	MSCs	16398	MGI:96600	1.20137	0.389473	1.65462	0.204373	-0.456302	0.121075		YES													YES	YES
F3	Female	MSCs	16399	MGI:96601	2.13618	0.327191	2.48353	0.470478	-0.215029	0.488041				YES							YES
F3	Female	MSCs	16400	MGI:96602	25.6613	0.111946	24.1893	0.132451	0.0853815	0.425443				YES							YES				YES
F3	Female	MSCs	16401	MGI:96603	72.0823	0.145477	61.931	0.164047	0.21919	0.0926305		YES									YES
F3	Female	MSCs	16402	MGI:96604	162.093	0.438614	128.935	0.153123	0.329979	0.155874				YES											YES
F3	Female	MSCs	16403	MGI:96605	199.213	0.14085	182.838	0.138679	0.123943	0.296333			YES					YES		YES					YES
F3	Female	MSCs	16404	MGI:102700	3.74977	0.164306	4.00016	0.111271	-0.0928948	0.537579				YES					YES		YES
F3	Female	MSCs	16407	MGI:1298377	0.580587	0.538069	0.388432	0.325255	0.561173	0.16471				YES						YES
F3	Female	MSCs	16408	MGI:96606	30.6186	0.906889	23.1426	0.317299	0.404469	0.35121				YES							YES
F3	Female	MSCs	16409	MGI:96607	371.705	0.17918	348.292	0.136831	0.0938625	0.467892			YES							YES					YES
F3	Female	MSCs	16410	MGI:96608	464.401	0.176566	441.932	0.108647	0.0715423	0.55833			YES							YES					YES	YES
F3	Female	MSCs	16411	MGI:96609	6.03873	0.367144	7.19804	0.315017	-0.25201	0.330513			YES							YES
F3	Female	MSCs	16412	MGI:96610	1448.58	0.130436	1437.78	0.0594336	0.0107923	0.914695		YES	YES								YES				YES
F3	Female	MSCs	16413	MGI:1306802	34.98	0.126408	33.193	0.0679181	0.0757546	0.421644			YES												YES
F3	Female	MSCs	16414	MGI:96611	273.136	0.188492	267.056	0.169953	0.0323662	0.813892				YES							YES				YES
F3	Female	MSCs	16415	MGI:1277979	1.4195	0.978385	1.73693	1.25538	-0.279043	0.756006			YES
F3	Female	MSCs	16416	MGI:96612	35.6103	0.0840021	36.9833	0.0871724	-0.0545111	0.518412				YES											YES
F3	Female	MSCs	16418	MGI:1196288	65.2044	0.159596	62.4091	0.0945079	0.0629055	0.561133				YES											YES
F3	Female	MSCs	16419	MGI:96614	424.989	0.0796953	415.42	0.0930033	0.0328779	0.700929				YES						YES
F3	Female	MSCs	16420	MGI:96615	0.044511	0.84465	0.0773466	1.31342	-0.766498	0.458267			YES
F3	Female	MSCs	16421	MGI:96616	4.12705	0.820021	5.49983	0.633495	-0.417646	0.413865				YES							YES
F3	Female	MSCs	16423	MGI:96617	93.0198	0.102422	90.2044	0.056395	0.0443742	0.575043			YES							YES					YES
F3	Female	MSCs	16424	MGI:96618	0.0764067	0.91438	0.0408846	1.91727	0.90999	0.420609			YES					YES		YES					YES
F3	Female	MSCs	16425	MGI:96619	6.04857	0.486448	3.82639	0.34949	0.658192	0.057919			YES												YES
F3	Female	MSCs	16426	MGI:96620	0.190069	0.509319	0.145323	0.701308	0.379212	0.533857			YES							YES					YES
F3	Female	MSCs	16427	MGI:109536	0.0512765	1.20466	0.0251532	1.05623	0.835634	0.403269			YES							YES					YES
F3	Female	MSCs	16428	MGI:96621	0.0892964	0.739312	0.155598	0.814423	-0.773877	0.311089			YES	YES				YES	YES	YES	YES				YES
F3	Female	MSCs	16430	MGI:105124	251.348	0.0714604	249.789	0.0727939	0.00897187	0.906242		YES													YES
F3	Female	MSCs	16431	MGI:107706	37.0768	0.552683	26.971	0.338268	0.460551	0.211092															YES
F3	Female	MSCs	16432	MGI:1309517	1708.97	0.062437	1655.05	0.094559	0.0462546	0.612928			YES												YES
F3	Female	MSCs	16434	MGI:96622	18.5408	0.0722269	18.4797	0.0778309	0.00511636	0.952113				YES										YES	YES
F3	Female	MSCs	16438	MGI:96623	105.461	0.106825	119.102	0.0320596	-0.175492	0.0374111			YES
F3	Female	MSCs	16439	MGI:99418	39.9312	0.128844	40.6705	0.0783207	-0.0263082	0.785156								YES		YES
F3	Female	MSCs	16440	MGI:96624	65.9073	0.199694	70.3131	0.151461	-0.0936779	0.502004				YES							YES
F3	Female	MSCs	16443	MGI:1338069	239.717	0.016799	236.86	0.0204419	0.0172915	0.762482				YES				YES		YES					YES
F3	Female	MSCs	16449	MGI:1095416	78.4464	0.246449	93.2044	0.153253	-0.248556	0.130794		YES													YES
F3	Female	MSCs	16450	MGI:1098270	1.66909	0.445884	1.478	0.401247	0.17179	0.612821				YES							YES
F3	Female	MSCs	16451	MGI:96628	325.428	0.0327291	321.619	0.0189896	0.0169854	0.779251			YES												YES
F3	Female	MSCs	16452	MGI:96629	83.0067	0.0581197	83.8386	0.0888968	-0.014398	0.848323			YES							YES			YES	YES	YES
F3	Female	MSCs	16453	MGI:99928	20.4068	0.221833	21.1923	0.246245	-0.0552808	0.749353				YES							YES				YES
F3	Female	MSCs	16456	MGI:1321398	6.54294	0.32368	6.74686	0.15201	-0.0453803	0.81683				YES					YES		YES
F3	Female	MSCs	16468	MGI:104813	33.0185	0.115359	31.0965	0.0646473	0.0865563	0.338904		YES	YES					YES		YES			YES	YES	YES
F3	Female	MSCs	16469	MGI:106214	9.05522	0.136613	9.90672	0.0860069	-0.129805	0.266522				YES
F3	Female	MSCs	16475	MGI:1341886	50.0866	0.0824925	50.8982	0.0525003	-0.0232416	0.754432				YES											YES
F3	Female	MSCs	16476	MGI:96646	94.2856	0.185131	96.2425	0.150065	-0.0298551	0.820707			YES								YES				YES
F3	Female	MSCs	16477	MGI:96647	59.6968	0.302447	69.2398	0.119898	-0.213804	0.242088				YES											YES
F3	Female	MSCs	16478	MGI:96648	86.5094	0.260172	89.5143	0.198037	-0.0493436	0.787223				YES					YES		YES				YES
F3	Female	MSCs	16480	MGI:96650	44.9969	0.0944565	49.0231	0.0943856	-0.12328	0.179757				YES							YES				YES	YES
F3	Female	MSCs	16485	MGI:96654	0.124285	0.399612	0.163037	0.569534	-0.396972	0.452721				YES						YES						YES
F3	Female	MSCs	16490	MGI:96659	0.389982	0.799894	0.333503	0.501459	0.235398	0.694987				YES
F3	Female	MSCs	16491	MGI:96660	1.75268	0.189063	1.99037	0.135075	-0.183858	0.327512		YES
F3	Female	MSCs	16492	MGI:96661	0.033772	1.06344	0.0467888	1.2232	-0.479406	0.62444		YES								YES
F3	Female	MSCs	16493	MGI:96662	0.147028	0.995661	0.209167	0.457454	-0.473278	0.49367				YES						YES
F3	Female	MSCs	16494	MGI:96663	0.206342	0.679462	0.173398	0.431515	0.231383	0.650324				YES						YES
F3	Female	MSCs	16495	MGI:96664	0.0488829	1.16131	0.023736	0.167771	0.988445	0.253036				YES
F3	Female	MSCs	16497	MGI:109155	8.17458	0.216999	9.83643	0.209308	-0.266209	0.153703			YES							YES					YES
F3	Female	MSCs	16498	MGI:109239	79.7092	0.184007	76.2386	0.212627	0.0638297	0.674218					YES										YES
F3	Female	MSCs	16499	MGI:1336208	2.3476	0.230402	2.38817	0.0677782	-0.0244563	0.892883				YES
F3	Female	MSCs	16500	MGI:96666	1.23007	0.24461	0.960499	0.242203	0.353823	0.160547				YES
F3	Female	MSCs	16502	MGI:96667	0.118597	0.61728	0.117442	0.41181	0.00114492	0.998616				YES						YES
F3	Female	MSCs	16504	MGI:96669	0.261395	0.385061	0.265432	0.522684	-0.0378555	0.932223				YES							YES
F3	Female	MSCs	16506	MGI:96671	2.0107	0.36885	2.10883	0.143658	-0.0678909	0.798655				YES						YES
F3	Female	MSCs	16508	MGI:102663	0.0302725	1.80527	0.0280095	1.09461	0.0940639	0.936154	YES	YES							YES		YES
F3	Female	MSCs	16510	MGI:1341721	1.89493	0.563715	2.03674	0.279664	-0.104324	0.75818									YES		YES	YES	YES	YES	YES	YES
F3	Female	MSCs	16511	MGI:1341722	2.22242	0.253336	1.8163	0.0873478	0.292241	0.156697				YES						YES		YES	YES	YES	YES	YES
F3	Female	MSCs	16512	MGI:1341723	0.0599705	0.746557	0.0466194	0.800369	0.275593	0.727697					YES						YES	YES	YES	YES	YES	YES
F3	Female	MSCs	16513	MGI:1194504	1.32541	0.294427	0.89158	0.253001	0.579544	0.038362				YES				YES		YES
F3	Female	MSCs	16515	MGI:108495	0.0444594	1.3783	0.0156035	1.44564	1.45797	0.257473				YES							YES
F3	Female	MSCs	16516	MGI:1310000	1.45967	0.427609	0.937637	0.882591	0.642334	0.196307			YES					YES		YES
F3	Female	MSCs	16517	MGI:1314842	0.103852	0.45918	0.112625	0.413258	-0.106386	0.838139		YES
F3	Female	MSCs	16518	MGI:104744	54.8131	0.139066	54.9823	0.104743	-0.00434328	0.967087		YES
F3	Female	MSCs	16520	MGI:104743	0.258311	0.415267	0.27934	0.425272	-0.123763	0.771835				YES							YES
F3	Female	MSCs	16521	MGI:104755	0.1456	0.492672	0.296583	0.99058	-0.991314	0.197448				YES					YES		YES
F3	Female	MSCs	16522	MGI:104781	0.0691881	1.25468	0.0373563	0.789622	0.8442	0.409025			YES	YES											YES
F3	Female	MSCs	16523	MGI:1100508	2.20574	1.11359	2.21982	0.244317	-0.0111257	0.983745			YES							YES
F3	Female	MSCs	16524	MGI:108007	0.126071	0.558375	0.121324	0.425218	0.0503696	0.930297				YES
[truncated: 114,675 more rows]
