# Supplementary material for: Transgenerational Self-Reconstruction of Disrupted Chromatin Organization After Exposure To An Environmental Stressor in Mice
Source: Sci Rep. 2019 Sep 10;9:13057. doi: 10.1038/s41598-019-49440-2 (PMC6736928; doi:10.1038/s41598-019-49440-2)
Supplement: Supplementary file 7 — Supplementary Table S6 [file 41598_2019_49440_MOESM7_ESM.xlsx]

## Sheet: Table S6
Supplementary Table S6. Results of Monte Carlo-Wilcoxon matched-pairs signed-ranks tests.
ABBREVIATIONS: CV: coefficient of variation, cvGEBI: gene expression bias index calculated using transcript abundance coefficient of variation, DMR: differentially methylated region, DMSO: dimethyl sulfoxide, GEBI: gene expression bias index, GO: gene ontology, GRCm38: Genome Reference Consortium Mouse build 38, gWAT: gonadal white adipose tissue, isoDMB: iso-differentially methylated block, MBD-…
DATA DESCRIPTION: Rsubread and edgeR packages were used to estimate transcript abundance for each GRCm38 gene as normalized RNA-seq counts for tissues from ancestrally exposed to TBT or DMSO (control). GRCm38 isochore coordinates were retrieved from IsoFinder, and were assorted in types L1, L2, H1, H2, or H3 depending on their GC content as previously described. DMRs represent 100-bp consecutive,…
STATISTICAL METHOD DESCRIPTION: mGEBIs were calculated following five steps. First, for each gene in the dataset, we subtracted transcript abundance mean for DMSO samples (Mi,DMSO) from TBT samples (Mi,TBT), i.e., ∆Mi = Mi,TBT – Mi,DMSO. Second, we assigned ranks to all genes in the dataset after sorting them according to the absolute value of ∆Mi from lower to higher. Third, we assigned signs to…
						Gene Expression Bias Index (GEBI)								Statistical significance
Generation	Sex	Tissue	Gene subset type	Gene subset	GEBI type	N	Observed [log]	Minimum expected [log]	5th percentile expected [log]	95th percentile expected [log]	Maximum expected [log]	Observed/5th percentile expected [log]	Observed/95th percentile expected [log]	pupper value	plower value
F3	Female	MSCs	Isochore	L1	mGEBI	240	0.133343	-0.084242	-0.00951042	0.110548	0.200185	0.142853	0.0227945	0.0118	0.9882
F3	Female	MSCs	Isochore	L2	mGEBI	3361	0.0695898	0.0178395	0.0385416	0.071224	0.0927587	0.0310483	-0.00163414	0.068	0.932
F3	Female	MSCs	Isochore	H1	mGEBI	6811	0.103199	0.0346654	0.0494724	0.0718588	0.0865684	0.0537267	0.0313403	0	1
F3	Female	MSCs	Isochore	H2	mGEBI	7735	0.028958	0.0410843	0.0521733	0.0732255	0.0865485	-0.0232153	-0.0442675	1	0
F3	Female	MSCs	Isochore	H3	mGEBI	398	0.028566	-0.0698593	0.00378624	0.0978962	0.167037	0.0247798	-0.0693301	0.7749	0.2251
F3	Female	MSCs	Isochore	L1	cvGEBI	240	0.281582	0.126604	0.195858	0.303456	0.377854	0.0857237	-0.0218747	0.1707	0.8293
F3	Female	MSCs	Isochore	L2	cvGEBI	3361	0.299866	0.241805	0.258963	0.28836	0.308373	0.0409031	0.011506	0.001	0.999
F3	Female	MSCs	Isochore	H1	cvGEBI	6811	0.281087	0.280607	0.293974	0.314251	0.326128	-0.0128872	-0.0331649	0.9999	0.0001
F3	Female	MSCs	Isochore	H2	cvGEBI	7735	0.332311	0.292064	0.30424	0.323104	0.336678	0.028071	0.00920737	0.0007	0.9993
F3	Female	MSCs	Isochore	H3	cvGEBI	398	0.304525	0.145684	0.207716	0.294427	0.346247	0.0968095	0.0100985	0.0204	0.9796
F3	Female	MSCs	DMR association	Subset I_Hypermethylated DMR	mGEBI	24	0.055866	-0.367367	-0.147323	0.244446	0.441206	0.203189	-0.18858	0.4878	0.5122
F3	Female	MSCs	DMR association	Subset I_Hypomethylated DMR	mGEBI	67	0.0159562	-0.237326	-0.0678444	0.166327	0.286989	0.0838006	-0.150371	0.6845	0.3155
F3	Female	MSCs	DMR association	Subset II_Hypermethylated DMR	mGEBI	1409	-0.0163717	-0.00582067	0.0262572	0.0769035	0.104165	-0.0426289	-0.0932752	1	0
F3	Female	MSCs	DMR association	Subset II_Hypomethylated DMR	mGEBI	1404	-0.0173781	-0.0106863	0.0265013	0.0772059	0.105433	-0.0438794	-0.094584	1	0
F3	Female	MSCs	DMR association	Subset III_Hypermethylated DMR	mGEBI	5231	0.0439415	0.0310072	0.0446242	0.0707219	0.0889992	-0.000682619	-0.0267803	0.9573	0.0427
F3	Female	MSCs	DMR association	Subset III_Hypomethylated DMR	mGEBI	5557	0.0444416	0.0276436	0.0457951	0.0708359	0.090953	-0.00135351	-0.0263943	0.9667	0.0333
F3	Female	MSCs	DMR association	Subset I_Hypermethylated DMR	cvGEBI	24	0.179638	-0.177886	0.0732435	0.417889	0.595115	0.106394	-0.238251	0.7518	0.2482
F3	Female	MSCs	DMR association	Subset I_Hypomethylated DMR	cvGEBI	67	0.276069	0.00547684	0.140771	0.35306	0.465132	0.135298	-0.0769911	0.3387	0.6613
F3	Female	MSCs	DMR association	Subset II_Hypermethylated DMR	cvGEBI	1409	0.267264	0.208298	0.235607	0.281054	0.314325	0.031657	-0.0137902	0.2616	0.7384
F3	Female	MSCs	DMR association	Subset II_Hypomethylated DMR	cvGEBI	1404	0.292443	0.20042	0.235416	0.28119	0.309015	0.0570271	0.0112523	0.0065	0.9935
F3	Female	MSCs	DMR association	Subset III_Hypermethylated DMR	cvGEBI	5231	0.286979	0.261267	0.277619	0.301052	0.315909	0.00935966	-0.0140727	0.6313	0.3687
F3	Female	MSCs	DMR association	Subset III_Hypomethylated DMR	cvGEBI	5557	0.300923	0.267377	0.280836	0.303271	0.31694	0.0200872	-0.00234821	0.0993	0.9007
F3	Female	MSCs	GO	GO:0006325_chromatin organization	mGEBI	702	0.227139	-0.0301464	0.0147627	0.0867951	0.13203	0.212377	0.140344	0	1
F3	Female	MSCs	GO	GO:0051276_chromosome organization	mGEBI	1053	0.267129	-0.0195534	0.0213575	0.0801347	0.110694	0.245772	0.186994	0	1
F3	Female	MSCs	GO	GO:0008152_metabolic process	mGEBI	8930	0.116181	0.0400839	0.0555477	0.0747761	0.0876978	0.0606331	0.0414047	0	1
F3	Female	MSCs	GO	GO:0051606_detection of stimulus	mGEBI	182	0.0136847	-0.0922645	-0.020793	0.119606	0.252265	0.0344777	-0.105922	0.8012	0.1988
F3	Female	MSCs	GO	GO:0006325_chromatin organization	cvGEBI	702	0.247794	0.173358	0.221055	0.285771	0.329457	0.0267389	-0.0379773	0.6181	0.3819
F3	Female	MSCs	GO	GO:0051276_chromosome organization	cvGEBI	1053	0.241453	0.18625	0.230012	0.282099	0.311575	0.0114406	-0.0406459	0.8188	0.1812
F3	Female	MSCs	GO	GO:0008152_metabolic process	cvGEBI	8930	0.338345	0.303406	0.318174	0.335349	0.347002	0.0201706	0.00299588	0.0147	0.9853
F3	Female	MSCs	GO	GO:0051606_detection of stimulus	cvGEBI	182	0.290799	0.109538	0.185401	0.31205	0.401495	0.105398	-0.0212509	0.14	0.86
F3	Male	MSCs	Isochore	L1	mGEBI	249	-0.199078	-0.110839	-0.0360144	0.0853563	0.145145	-0.163064	-0.284435	1	0
F3	Male	MSCs	Isochore	L2	mGEBI	3429	-0.144459	-0.00923279	0.0112013	0.0431746	0.0676631	-0.15566	-0.187633	1	0
F3	Male	MSCs	Isochore	H1	mGEBI	6908	-0.0372152	0.000726539	0.018683	0.0412663	0.0583437	-0.0558982	-0.0784815	1	0
F3	Male	MSCs	Isochore	H2	mGEBI	7805	0.163526	0.00716445	0.0208691	0.0416576	0.0537466	0.142656	0.121868	0	1
F3	Male	MSCs	Isochore	H3	mGEBI	398	0.267768	-0.07826	-0.0219034	0.0729623	0.129085	0.289671	0.194806	0	1
F3	Male	MSCs	Isochore	L1	cvGEBI	249	0.0694161	-0.134464	-0.0297679	0.0891316	0.154885	0.099184	-0.0197155	0.1411	0.8589
F3	Male	MSCs	Isochore	L2	cvGEBI	3429	0.0509049	-0.00730704	0.0164446	0.0485371	0.0738718	0.0344603	0.00236778	0.0305	0.9695
F3	Male	MSCs	Isochore	H1	cvGEBI	6908	0.0497544	0.0122137	0.0248717	0.0473888	0.0646755	0.0248826	0.00236559	0.0232	0.9768
F3	Male	MSCs	Isochore	H2	cvGEBI	7805	0.0277916	0.0131754	0.0268507	0.0477407	0.0606821	0.000940852	-0.0199491	0.9335	0.0665
F3	Male	MSCs	Isochore	H3	cvGEBI	398	-0.0164371	-0.0820076	-0.0185293	0.0775151	0.125239	0.0020922	-0.0939522	0.9413	0.0587
F3	Male	MSCs	DMR association	Subset I_Hypermethylated DMR	mGEBI	17	0.0276813	-0.491889	-0.205457	0.25586	0.488825	0.233138	-0.228178	0.4946	0.5054
F3	Male	MSCs	DMR association	Subset I_Hypomethylated DMR	mGEBI	6	-0.256057	-0.787023	-0.364041	0.415902	0.881222	0.107985	-0.671958	0.8778	0.1222
F3	Male	MSCs	DMR association	Subset II_Hypermethylated DMR	mGEBI	289	0.0224838	-0.105128	-0.0313332	0.0807637	0.145783	0.053817	-0.0582798	0.5199	0.4801
F3	Male	MSCs	DMR association	Subset II_Hypomethylated DMR	mGEBI	577	0.0373675	-0.0614977	-0.0144762	0.0643783	0.121149	0.0518437	-0.0270108	0.3066	0.6934
F3	Male	MSCs	DMR association	Subset III_Hypermethylated DMR	mGEBI	1612	0.0249697	-0.028006	0.0024846	0.0491073	0.0869466	0.0224851	-0.0241377	0.5209	0.4791
F3	Male	MSCs	DMR association	Subset III_Hypomethylated DMR	mGEBI	8063	0.0493851	0.00629318	0.0212113	0.041495	0.0551458	0.0281738	0.00789008	0.0013	0.9987
F3	Male	MSCs	DMR association	Subset I_Hypermethylated DMR	cvGEBI	17	0.149907	-0.514036	-0.2044	0.256023	0.525483	0.354306	-0.106116	0.1971	0.8029
F3	Male	MSCs	DMR association	Subset I_Hypomethylated DMR	cvGEBI	6	-0.356044	-0.818791	-0.361288	0.416603	0.875479	0.00524398	-0.772646	0.9481	0.0519
F3	Male	MSCs	DMR association	Subset II_Hypermethylated DMR	cvGEBI	289	0.0683852	-0.114218	-0.025611	0.0856931	0.160003	0.0939962	-0.0173078	0.1325	0.8675
F3	Male	MSCs	DMR association	Subset II_Hypomethylated DMR	cvGEBI	577	0.0510046	-0.0609766	-0.00865554	0.0702513	0.138619	0.0596601	-0.0192467	0.1974	0.8026
F3	Male	MSCs	DMR association	Subset III_Hypermethylated DMR	cvGEBI	1612	0.0524909	-0.0276828	0.00683152	0.0547276	0.0967457	0.0456594	-0.00223662	0.068	0.932
F3	Male	MSCs	DMR association	Subset III_Hypomethylated DMR	cvGEBI	8063	0.0315865	0.0158445	0.0270794	0.0477015	0.0600131	0.00450703	-0.016115	0.8278	0.1722
F3	Male	MSCs	GO	GO:0006325_chromatin organization	mGEBI	704	-0.0819335	-0.0653038	-0.0104604	0.0616242	0.106789	-0.0714731	-0.143558	1	0
F3	Male	MSCs	GO	GO:0051276_chromosome organization	mGEBI	1057	-0.122532	-0.0450899	-0.00344298	0.054838	0.0978668	-0.119089	-0.17737	1	0
F3	Male	MSCs	GO	GO:0008152_metabolic process	mGEBI	8980	0.0521523	0.00964635	0.0227719	0.041869	0.0553242	0.0293804	0.0102833	0.0002	0.9998
F3	Male	MSCs	GO	GO:0051606_detection of stimulus	mGEBI	196	-0.0100425	-0.121669	-0.0425553	0.0924414	0.209466	0.0325128	-0.102484	0.795	0.2051
F3	Male	MSCs	GO	GO:0006325_chromatin organization	cvGEBI	704	0.0758715	-0.0551007	-0.00554447	0.0651481	0.121342	0.081416	0.0107234	0.0172	0.9828
F3	Male	MSCs	GO	GO:0051276_chromosome organization	cvGEBI	1057	0.106791	-0.0446132	0.00101311	0.0589454	0.0951469	0.105778	0.047846	0	1
F3	Male	MSCs	GO	GO:0008152_metabolic process	cvGEBI	8980	0.0474686	0.0144743	0.0292346	0.0481804	0.0631149	0.018234	-0.000711781	0.0633	0.9367
F3	Male	MSCs	GO	GO:0051606_detection of stimulus	cvGEBI	196	0.0738964	-0.147478	-0.0388769	0.0968515	0.1789	0.112773	-0.0229551	0.1397	0.8603
F4	Female	MSCs	Isochore	L1	mGEBI	256	0.0909049	-0.124904	-0.0136735	0.104223	0.17355	0.104578	-0.0133182	0.1005	0.8995
F4	Female	MSCs	Isochore	L2	mGEBI	3626	0.0666977	0.00839869	0.0339955	0.065137	0.0845451	0.0327021	0.00156067	0.0353	0.9647
F4	Female	MSCs	Isochore	H1	mGEBI	7154	0.0932775	0.0320269	0.0437798	0.0658385	0.0805659	0.0494977	0.027439	0	1
F4	Female	MSCs	Isochore	H2	mGEBI	8073	0.0172586	0.0323897	0.0463348	0.0665283	0.082282	-0.0290762	-0.0492697	1	0
F4	Female	MSCs	Isochore	H3	mGEBI	403	-0.0337364	-0.0624541	-0.00225001	0.0923804	0.144628	-0.0314864	-0.126117	0.9962	0.0038
F4	Female	MSCs	Isochore	L1	cvGEBI	256	-0.0145985	-0.229967	-0.142134	-0.0245106	0.0696755	0.127535	0.00991212	0.0271	0.9729
F4	Female	MSCs	Isochore	L2	cvGEBI	3626	-0.0962958	-0.128295	-0.106721	-0.0758864	-0.0551496	0.0104252	-0.0204094	0.7007	0.2993
F4	Female	MSCs	Isochore	H1	cvGEBI	7154	-0.116952	-0.12605	-0.112108	-0.0906484	-0.07485	-0.00484355	-0.0263033	0.9929	0.0071
F4	Female	MSCs	Isochore	H2	cvGEBI	8073	-0.112654	-0.126636	-0.114016	-0.0939742	-0.0782461	0.0013627	-0.0186793	0.9216	0.0784
F4	Female	MSCs	Isochore	H3	cvGEBI	403	-0.0638729	-0.183415	-0.130573	-0.0362693	0.0296126	0.0666999	-0.0276036	0.2368	0.7632
F4	Female	MSCs	DMR association	Subset I_Hypermethylated DMR	mGEBI	118	0.0857875	-0.173731	-0.0418861	0.130704	0.256093	0.127674	-0.0449166	0.2152	0.7849
F4	Female	MSCs	DMR association	Subset I_Hypomethylated DMR	mGEBI	27	0.0746275	-0.397895	-0.132635	0.226563	0.436668	0.207262	-0.151936	0.4025	0.5975
F4	Female	MSCs	DMR association	Subset II_Hypermethylated DMR	mGEBI	2819	0.0338752	0.00343975	0.0307658	0.0658471	0.0914038	0.00310947	-0.0319718	0.915	0.085
F4	Female	MSCs	DMR association	Subset II_Hypomethylated DMR	mGEBI	2127	0.0110945	-0.00618929	0.0270974	0.0677975	0.0922461	-0.0160029	-0.056703	0.9975	0.0025
F4	Female	MSCs	DMR association	Subset III_Hypermethylated DMR	mGEBI	7819	0.0552071	0.0312926	0.0456091	0.0663364	0.0814428	0.00959806	-0.0111292	0.5455	0.4545
F4	Female	MSCs	DMR association	Subset III_Hypomethylated DMR	mGEBI	4318	0.0344679	0.0182106	0.0360119	0.0647989	0.0835526	-0.00154398	-0.030331	0.9652	0.0348
F4	Female	MSCs	DMR association	Subset I_Hypermethylated DMR	cvGEBI	118	-0.158134	-0.296133	-0.170217	0.00273665	0.144517	0.0120836	-0.16087	0.9219	0.0781
F4	Female	MSCs	DMR association	Subset I_Hypomethylated DMR	cvGEBI	27	-0.140222	-0.467445	-0.258399	0.0963193	0.323255	0.118177	-0.236541	0.7002	0.2998
F4	Female	MSCs	DMR association	Subset II_Hypermethylated DMR	cvGEBI	2819	-0.0984215	-0.133932	-0.106879	-0.0717793	-0.0495264	0.00845719	-0.0266422	0.7992	0.2008
F4	Female	MSCs	DMR association	Subset II_Hypomethylated DMR	cvGEBI	2127	-0.114717	-0.135915	-0.108075	-0.067626	-0.0370346	-0.00664269	-0.0470912	0.9876	0.0124
F4	Female	MSCs	DMR association	Subset III_Hypermethylated DMR	cvGEBI	7819	-0.109665	-0.129104	-0.113664	-0.0928074	-0.0796152	0.0039992	-0.0168574	0.8372	0.1628
F4	Female	MSCs	DMR association	Subset III_Hypomethylated DMR	cvGEBI	4318	-0.113798	-0.127879	-0.107275	-0.0790682	-0.0572618	-0.00652242	-0.0347295	0.9921	0.0079
F4	Female	MSCs	GO	GO:0006325_chromatin organization	mGEBI	715	0.0569059	-0.0333477	0.00959045	0.0811133	0.135641	0.0473154	-0.0242074	0.2992	0.7008
F4	Female	MSCs	GO	GO:0051276_chromosome organization	mGEBI	1072	0.144467	-0.0262708	0.0168964	0.0741451	0.124067	0.12757	0.0703216	0	1
F4	Female	MSCs	GO	GO:0008152_metabolic process	mGEBI	9209	0.135522	0.0366417	0.0489164	0.0677134	0.0789873	0.0866055	0.0678085	0	1
F4	Female	MSCs	GO	GO:0051606_detection of stimulus	mGEBI	212	-0.00664449	-0.110636	-0.0193137	0.109965	0.18999	0.0126693	-0.116609	0.908	0.092
F4	Female	MSCs	GO	GO:0006325_chromatin organization	cvGEBI	715	-0.142133	-0.155752	-0.120036	-0.0496002	-0.00217247	-0.0220969	-0.0925332	0.996	0.004
F4	Female	MSCs	GO	GO:0051276_chromosome organization	cvGEBI	1072	-0.158697	-0.150661	-0.113063	-0.0569809	-0.0234659	-0.0456334	-0.101716	1	0
F4	Female	MSCs	GO	GO:0008152_metabolic process	cvGEBI	9209	-0.139333	-0.128998	-0.117278	-0.098774	-0.0859698	-0.0220558	-0.0405594	1	0
F4	Female	MSCs	GO	GO:0051606_detection of stimulus	cvGEBI	212	0.00733274	-0.240379	-0.148088	-0.0200021	0.0656337	0.155421	0.0273349	0.009	0.991
F4	Male	MSCs	Isochore	L1	mGEBI	259	-0.382798	-0.115023	-0.0465507	0.0752025	0.152196	-0.336247	-0.458	1	0
F4	Male	MSCs	Isochore	L2	mGEBI	3673	-0.294428	-0.0225034	-0.000277027	0.0308115	0.0506578	-0.294151	-0.325239	1	0
F4	Male	MSCs	Isochore	H1	mGEBI	7204	-0.126723	-0.00710432	0.00625723	0.0278723	0.0415177	-0.13298	-0.154595	1	0
F4	Male	MSCs	Isochore	H2	mGEBI	8128	0.253952	-0.00759773	0.00737567	0.027803	0.0404409	0.246576	0.226149	0	1
F4	Male	MSCs	Isochore	H3	mGEBI	403	0.375616	-0.098791	-0.0324886	0.0604303	0.120878	0.408104	0.315185	0	1
F4	Male	MSCs	Isochore	L1	cvGEBI	259	-0.0423924	-0.275368	-0.192227	-0.0765172	0.000331015	0.149835	0.0341247	0.0038	0.9962
F4	Male	MSCs	Isochore	L2	cvGEBI	3673	-0.133143	-0.182892	-0.162795	-0.13269	-0.106629	0.0296517	-0.000452647	0.0548	0.9452
F4	Male	MSCs	Isochore	H1	cvGEBI	7204	-0.119084	-0.191838	-0.174081	-0.152758	-0.13673	0.0549971	0.0336746	0	1
F4	Male	MSCs	Isochore	H2	cvGEBI	8128	-0.198461	-0.190534	-0.178136	-0.158045	-0.145143	-0.0203244	-0.0404163	1	0
F4	Male	MSCs	Isochore	H3	cvGEBI	403	-0.342882	-0.253052	-0.181125	-0.0889954	-0.0292735	-0.161756	-0.253886	1	0
F4	Male	MSCs	DMR association	Subset I_Hypermethylated DMR	mGEBI	37	-0.0100691	-0.342371	-0.141158	0.168561	0.358989	0.131089	-0.17863	0.6028	0.3972
F4	Male	MSCs	DMR association	Subset I_Hypomethylated DMR	mGEBI	36	-0.029157	-0.355843	-0.143217	0.169468	0.406163	0.114061	-0.198625	0.6739	0.3261
F4	Male	MSCs	DMR association	Subset II_Hypermethylated DMR	mGEBI	1824	-0.0494115	-0.0341249	-0.00761879	0.0366429	0.0645808	-0.0417927	-0.0860544	1	0
F4	Male	MSCs	DMR association	Subset II_Hypomethylated DMR	mGEBI	1355	-0.144674	-0.0382885	-0.0113241	0.0394318	0.076419	-0.13335	-0.184105	1	0
F4	Male	MSCs	DMR association	Subset III_Hypermethylated DMR	mGEBI	7321	0.103409	-0.0086072	0.0063115	0.028093	0.0403254	0.0970971	0.0753156	0	1
F4	Male	MSCs	DMR association	Subset III_Hypomethylated DMR	mGEBI	3954	-0.0893499	-0.0189169	0.000448052	0.0303506	0.0518875	-0.0897979	-0.1197	1	0
F4	Male	MSCs	DMR association	Subset I_Hypermethylated DMR	cvGEBI	37	-0.119945	-0.451447	-0.284512	0.0188988	0.202161	0.164566	-0.138844	0.4277	0.5723
F4	Male	MSCs	DMR association	Subset I_Hypomethylated DMR	cvGEBI	36	-0.0971219	-0.512371	-0.286334	0.02066	0.238111	0.189212	-0.117782	0.346	0.654
F4	Male	MSCs	DMR association	Subset II_Hypermethylated DMR	cvGEBI	1824	-0.137239	-0.192528	-0.162381	-0.119016	-0.0830783	0.0251419	-0.0182226	0.3999	0.6001
F4	Male	MSCs	DMR association	Subset II_Hypomethylated DMR	cvGEBI	1355	-0.0897755	-0.19416	-0.163911	-0.113389	-0.0726686	0.0741357	0.0236133	0.0005	0.9995
F4	Male	MSCs	DMR association	Subset III_Hypermethylated DMR	cvGEBI	7321	-0.180947	-0.190596	-0.174714	-0.153708	-0.139813	-0.00623277	-0.0272388	0.9955	0.0045
F4	Male	MSCs	DMR association	Subset III_Hypomethylated DMR	cvGEBI	3954	-0.129543	-0.185168	-0.163669	-0.134064	-0.116062	0.0341257	0.00452127	0.0163	0.9837
F4	Male	MSCs	GO	GO:0006325_chromatin organization	mGEBI	709	-0.0214809	-0.0704459	-0.0218812	0.0491222	0.0984131	0.000400367	-0.070603	0.9489	0.0511
F4	Male	MSCs	GO	GO:0051276_chromosome organization	mGEBI	1069	-0.0776663	-0.0568725	-0.0148255	0.0435082	0.0844232	-0.0628408	-0.121175	1	0
F4	Male	MSCs	GO	GO:0008152_metabolic process	mGEBI	9246	0.0299982	-0.00297346	0.00877852	0.0276167	0.0430676	0.0212197	0.00238152	0.0198	0.9802
F4	Male	MSCs	GO	GO:0051606_detection of stimulus	mGEBI	225	-0.0234995	-0.119048	-0.0489958	0.0772313	0.162953	0.0254963	-0.100731	0.8343	0.1657
F4	Male	MSCs	GO	GO:0006325_chromatin organization	cvGEBI	709	-0.104621	-0.211215	-0.171532	-0.10216	-0.0421401	0.0669119	-0.0024608	0.0631	0.9369
F4	Male	MSCs	GO	GO:0051276_chromosome organization	cvGEBI	1069	-0.0437699	-0.202353	-0.165862	-0.109494	-0.0646555	0.122092	0.0657237	0	1
F4	Male	MSCs	GO	GO:0008152_metabolic process	cvGEBI	9246	-0.163602	-0.195913	-0.183392	-0.165019	-0.154363	0.0197908	0.00141756	0.029	0.971
F4	Male	MSCs	GO	GO:0051606_detection of stimulus	cvGEBI	225	-0.159012	-0.264827	-0.195319	-0.0736107	0.0150414	0.0363066	-0.0854014	0.7421	0.2579
F4	Male	gWAT	Isochore	L1	mGEBI	296	-0.326667	-0.098479	-0.0241215	0.0860942	0.17178	-0.302546	-0.412762	1	0
F4	Male	gWAT	Isochore	L2	mGEBI	3970	-0.203979	0.00156703	0.0192456	0.0490728	0.0689197	-0.223225	-0.253052	1	0
F4	Male	gWAT	Isochore	H1	mGEBI	7457	-0.0499695	0.0128873	0.0268756	0.0480883	0.0615522	-0.0768451	-0.0980578	1	0
F4	Male	gWAT	Isochore	H2	mGEBI	8359	0.233504	0.0167965	0.0287225	0.0487752	0.0609429	0.204782	0.184729	0	1
F4	Male	gWAT	Isochore	H3	mGEBI	406	0.319488	-0.0775453	-0.0161046	0.078434	0.142127	0.335592	0.241054	0	1
F4	Male	gWAT	Isochore	L1	cvGEBI	296	0.104982	-0.0540927	0.00490926	0.114968	0.173728	0.100072	-0.00998608	0.0913	0.9087
F4	Male	gWAT	Isochore	L2	cvGEBI	3970	0.0781631	0.0333711	0.0514207	0.0813934	0.105679	0.0267424	-0.00323028	0.0944	0.9056
F4	Male	gWAT	Isochore	H1	cvGEBI	7457	0.100355	0.0479322	0.0622267	0.0837671	0.0950352	0.038128	0.0165876	0	1
F4	Male	gWAT	Isochore	H2	cvGEBI	8359	0.0453709	0.051492	0.0648757	0.0848378	0.0964974	-0.0195048	-0.0394669	1	0
F4	Male	gWAT	Isochore	H3	cvGEBI	406	0.0221976	-0.0609738	0.0144365	0.107949	0.167118	0.00776111	-0.085751	0.9113	0.0887
F4	Male	gWAT	DMR association	Subset I_Hypermethylated DMR	mGEBI	111	0.0922179	-0.187535	-0.0581301	0.120644	0.258007	0.150348	-0.0284263	0.1308	0.8692
F4	Male	gWAT	DMR association	Subset I_Hypomethylated DMR	mGEBI	44	-0.104496	-0.275486	-0.110602	0.175096	0.333406	0.00610615	-0.279592	0.9412	0.0588
F4	Male	gWAT	DMR association	Subset II_Hypermethylated DMR	mGEBI	1872	-0.00935073	-0.0143159	0.0110558	0.0545689	0.0828633	-0.0204065	-0.0639196	0.9989	0.0011
F4	Male	gWAT	DMR association	Subset II_Hypomethylated DMR	mGEBI	3005	0.0293173	-0.00710042	0.0162461	0.0511151	0.0770465	0.0130712	-0.0217978	0.6508	0.3492
F4	Male	gWAT	DMR association	Subset III_Hypermethylated DMR	mGEBI	3909	-0.00395925	0.00137314	0.0189707	0.0489025	0.067962	-0.0229299	-0.0528618	1	0
F4	Male	gWAT	DMR association	Subset III_Hypomethylated DMR	mGEBI	8778	0.0624674	0.0136183	0.029557	0.0491652	0.0610268	0.0329104	0.0133022	0	1
F4	Male	gWAT	DMR association	Subset I_Hypermethylated DMR	cvGEBI	111	-0.0544585	-0.183701	-0.0299568	0.148983	0.26906	-0.0245016	-0.203442	0.9826	0.0174
F4	Male	gWAT	DMR association	Subset I_Hypomethylated DMR	cvGEBI	44	0.0128465	-0.264787	-0.0819405	0.20265	0.387756	0.0947869	-0.189803	0.7082	0.2918
F4	Male	gWAT	DMR association	Subset II_Hypermethylated DMR	cvGEBI	1872	0.100107	0.0084579	0.0404688	0.0841858	0.114512	0.0596378	0.0159209	0.0027	0.9973
F4	Male	gWAT	DMR association	Subset II_Hypomethylated DMR	cvGEBI	3005	0.0647924	0.0256635	0.0473812	0.0817984	0.104255	0.0174112	-0.0170059	0.4852	0.5148
F4	Male	gWAT	DMR association	Subset III_Hypermethylated DMR	cvGEBI	3909	0.0983959	0.0334144	0.0512787	0.0810377	0.103166	0.0471172	0.0173582	0.0002	0.9998
F4	Male	gWAT	DMR association	Subset III_Hypomethylated DMR	cvGEBI	8778	0.0786205	0.0539149	0.0659679	0.0855889	0.0965986	0.0126526	-0.00696833	0.315	0.685
F4	Male	gWAT	GO	GO:0006325_chromatin organization	mGEBI	723	-0.0167565	-0.0512541	-0.00339553	0.0668655	0.109988	-0.013361	-0.083622	0.9881	0.0119
F4	Male	gWAT	GO	GO:0051276_chromosome organization	mGEBI	1084	-0.0375365	-0.0446574	0.00281743	0.060238	0.099433	-0.040354	-0.0977745	0.9999	0.0001
F4	Male	gWAT	GO	GO:0008152_metabolic process	mGEBI	9602	0.0846224	0.0195916	0.0310675	0.0494399	0.0622625	0.0535549	0.0351825	0	1
F4	Male	gWAT	GO	GO:0051606_detection of stimulus	mGEBI	253	0.0498066	-0.118748	-0.0285701	0.0899321	0.16488	0.0783767	-0.0401255	0.3107	0.6893
F4	Male	gWAT	GO	GO:0006325_chromatin organization	cvGEBI	723	-0.0115112	-0.0139426	0.0261596	0.0959846	0.142778	-0.0376708	-0.107496	0.9998	0.0002
F4	Male	gWAT	GO	GO:0051276_chromosome organization	cvGEBI	1084	-0.0239613	0.000959346	0.032728	0.0902613	0.134305	-0.0566893	-0.114223	1	0
F4	Male	gWAT	GO	GO:0008152_metabolic process	cvGEBI	9602	0.050186	0.0524922	0.0685347	0.0869058	0.0979248	-0.0183487	-0.0367198	1	0
F4	Male	gWAT	GO	GO:0051606_detection of stimulus	cvGEBI	253	0.19542	-0.0735319	-0.000550799	0.119172	0.197108	0.19597	0.0762472	0.0001	0.9999
F4	Male	Liver	Isochore	L1	mGEBI	246	0.0878335	-0.137994	-0.0522247	0.0683687	0.149542	0.140058	0.0194648	0.0151	0.9849
F4	Male	Liver	Isochore	L2	mGEBI	3316	0.0836009	-0.0254916	-0.00756772	0.0251654	0.0492269	0.0911687	0.0584355	0	1
F4	Male	Liver	Isochore	H1	mGEBI	6583	0.0714736	-0.0158449	-0.00150633	0.0214628	0.0342817	0.0729799	0.0500108	0	1
F4	Male	Liver	Isochore	H2	mGEBI	7308	-0.0236835	-0.0163253	-0.000994664	0.0209735	0.0392207	-0.0226888	-0.044657	1	0
F4	Male	Liver	Isochore	H3	mGEBI	368	-0.022736	-0.0925415	-0.0421371	0.0566271	0.134765	0.0194011	-0.0793631	0.8444	0.1556
F4	Male	Liver	Isochore	L1	cvGEBI	246	-0.0273801	-0.186267	-0.106534	0.0151629	0.0914867	0.0791543	-0.042543	0.3056	0.6944
F4	Male	Liver	Isochore	L2	cvGEBI	3316	-0.0179607	-0.08518	-0.065809	-0.0332519	-0.00967839	0.0478483	0.0152912	0.0005	0.9995
F4	Male	Liver	Isochore	H1	cvGEBI	6583	-0.0552614	-0.0804761	-0.0661847	-0.0438439	-0.0280036	0.0109233	-0.0114175	0.5021	0.4979
F4	Male	Liver	Isochore	H2	cvGEBI	7308	-0.0568456	-0.0831574	-0.0674161	-0.0459186	-0.0336534	0.0105705	-0.010927	0.514	0.486
F4	Male	Liver	Isochore	H3	cvGEBI	368	-0.0294507	-0.164148	-0.0947685	0.00393134	0.0670597	0.0653178	-0.033382	0.3032	0.6968
F4	Male	Liver	DMR association	Subset I_Hypermethylated DMR	mGEBI	23	-0.154598	-0.439804	-0.189937	0.205472	0.48362	0.0353385	-0.36007	0.9085	0.0915
F4	Male	Liver	DMR association	Subset I_Hypomethylated DMR	mGEBI	6	-0.117163	-0.798666	-0.387725	0.389678	0.74333	0.270562	-0.506841	0.7032	0.2968
F4	Male	Liver	DMR association	Subset II_Hypermethylated DMR	mGEBI	1256	0.127914	-0.0503614	-0.0181769	0.0352654	0.0671194	0.146091	0.0926488	0	1
F4	Male	Liver	DMR association	Subset II_Hypomethylated DMR	mGEBI	911	0.158235	-0.0678534	-0.022594	0.0404938	0.0759362	0.180829	0.117742	0	1
F4	Male	Liver	DMR association	Subset III_Hypermethylated DMR	mGEBI	6281	0.0166822	-0.0158855	-0.00178866	0.0215216	0.035335	0.0184709	-0.00483941	0.1679	0.8321
F4	Male	Liver	DMR association	Subset III_Hypomethylated DMR	mGEBI	3479	0.0421841	-0.0289742	-0.00715714	0.0250283	0.0502377	0.0493412	0.0171558	0.0005	0.9995
F4	Male	Liver	DMR association	Subset I_Hypermethylated DMR	cvGEBI	23	-0.133837	-0.462553	-0.239045	0.154507	0.397494	0.105207	-0.288344	0.7681	0.2319
F4	Male	Liver	DMR association	Subset I_Hypomethylated DMR	cvGEBI	6	-0.0207861	-0.792922	-0.42595	0.344655	0.699063	0.405164	-0.365441	0.4586	0.5414
F4	Male	Liver	DMR association	Subset II_Hypermethylated DMR	cvGEBI	1256	-0.0598914	-0.111384	-0.0737197	-0.0197852	0.0100708	0.0138284	-0.0401061	0.7935	0.2065
F4	Male	Liver	DMR association	Subset II_Hypomethylated DMR	cvGEBI	911	-0.0440914	-0.115935	-0.0775673	-0.0144618	0.0246254	0.0334759	-0.0296296	0.4592	0.5408
F4	Male	Liver	DMR association	Subset III_Hypermethylated DMR	cvGEBI	6281	-0.0568767	-0.080967	-0.0664692	-0.0431789	-0.0282879	0.00959251	-0.0136978	0.6227	0.3773
F4	Male	Liver	DMR association	Subset III_Hypomethylated DMR	cvGEBI	3479	-0.0359104	-0.0868533	-0.0656446	-0.0335811	-0.0128969	0.0297342	-0.00232931	0.0813	0.9187
F4	Male	Liver	GO	GO:0006325_chromatin organization	mGEBI	673	0.13888	-0.0773113	-0.0286021	0.0444588	0.0890034	0.167482	0.0944215	0	1
F4	Male	Liver	GO	GO:0051276_chromosome organization	mGEBI	1017	0.113404	-0.0687947	-0.0213151	0.0376231	0.0688011	0.134719	0.0757804	0	1
F4	Male	Liver	GO	GO:0008152_metabolic process	mGEBI	8798	-0.0233625	-0.0159702	0.000978379	0.020346	0.0342345	-0.0243409	-0.0437085	1	0
F4	Male	Liver	GO	GO:0051606_detection of stimulus	mGEBI	172	-0.0160857	-0.154504	-0.0642065	0.0796719	0.170201	0.0481207	-0.0957576	0.6998	0.3002
F4	Male	Liver	GO	GO:0006325_chromatin organization	cvGEBI	673	0.0338662	-0.123427	-0.0821688	-0.00974415	0.0429838	0.116035	0.0436103	0.0002	0.9998
F4	Male	Liver	GO	GO:0051276_chromosome organization	cvGEBI	1017	0.00254254	-0.107617	-0.075388	-0.0174906	0.0167591	0.0779305	0.0200331	0.004	0.996
F4	Male	Liver	GO	GO:0008152_metabolic process	cvGEBI	8798	-0.0220897	-0.0807988	-0.0691174	-0.0501744	-0.0364223	0.0470277	0.0280847	0	1
F4	Male	Liver	GO	GO:0051606_detection of stimulus	cvGEBI	172	-0.0137003	-0.206989	-0.118812	0.027803	0.124791	0.105112	-0.0415033	0.2407	0.7593
