# Supplementary material for: Transgenerational Self-Reconstruction of Disrupted Chromatin Organization After Exposure To An Environmental Stressor in Mice
Source: Sci Rep. 2019 Sep 10;9:13057. doi: 10.1038/s41598-019-49440-2 (PMC6736928; doi:10.1038/s41598-019-49440-2)
Supplement: Supplementary file 8 — Supplementary Table S7 [file 41598_2019_49440_MOESM8_ESM.xlsx]

## Sheet: Table S7
Supplementary Table S7. Distribution of groups of genes functionally related with regard to AT- and GC-enriched regions for mouse and human genomes.
ABBREVIATIONS: GO: gene ontology, GRCm37: Genome Reference Consortium Human build 37, GRCm38: Genome Reference Consortium Human build 38, GRCh38: Genome Reference Consortium Mouse build 38, gWAT: gonadal white adipose tissue, MSCs: mesenchymal stem cells, N: number of elements
DATA DESCRIPTION: GRCm38 and GRCh37 isochore coordinates were retrieved from IsoFinder, and the latter converted into GRCh38 coordinates using Lift-Over utility from Galaxy v1.0.6. Mouse and human isochores were assorted in types L1, L2, H1, H2, or H3 depending on their GC content as previously described. GRCm38 and GRCh38 genes associated with GO terms “chromosome organization” (GO:0051276), “ch…
STATISTICAL METHOD DESCRIPTION: For each species, GO term and isochore type, we calculated GO enrichments as (x/n)/(X/N), where x and X represent the number of genes associated to each GO term overlapping isochores of each type or any isochore, respectively, and n and N represent the number of genes overlapping isochores of each type or any isochore, respectively. For each observed GO enrichment,…
			GO enrichment								Statistical significance
Species	GO term	Isochore type	N	Observed [log]	Minimum expected [log]	5th percentile expected [log]	95th percentile expected [log]	Maximum expected [log]	Observed/5th percentile expected [log]	Observed/95th percentile expected [log]	pupper value	plower value
Mouse	GO:0006325_chromatin organization	L1	17	-0.261695	-0.412962	-0.149721	0.109916	0.232132	-0.111974	-0.371611	0.9977	0.0045
Mouse	GO:0006325_chromatin organization	L2	170	-0.150587	-0.0954785	-0.0405917	0.0356047	0.0768461	-0.109995	-0.186192	1	0
Mouse	GO:0006325_chromatin organization	H1	352	0.0923679	-0.0831069	-0.0342191	0.0315466	0.0669633	0.126587	0.0608212	0	1
Mouse	GO:0006325_chromatin organization	H2	321	0.170432	-0.110764	-0.0416069	0.0405038	0.0968962	0.212039	0.129928	0	1
Mouse	GO:0006325_chromatin organization	H3	24	0.402173	--	-0.279069	0.198053	0.383689	0.681241	0.20412	0	1
Mouse	GO:0051276_chromosome organization	L1	26	-0.248592	-0.265625	-0.119497	0.09231	0.199758	-0.129095	-0.340902	0.9999	0.0003
Mouse	GO:0051276_chromosome organization	L2	259	-0.139157	-0.0915593	-0.0326292	0.0296062	0.0687191	-0.106528	-0.168764	1	0
Mouse	GO:0051276_chromosome organization	H1	521	0.0912415	-0.0585698	-0.027901	0.0257303	0.0538317	0.119143	0.0655112	0	1
Mouse	GO:0051276_chromosome organization	H2	472	0.166447	-0.0809832	-0.0347381	0.032835	0.0665368	0.201186	0.133613	0	1
Mouse	GO:0051276_chromosome organization	H3	30	0.327661	-0.84843	-0.24637	0.172759	0.312938	0.574031	0.154902	0	1
Mouse	GO:0008152_metabolic process	L1	163	-0.408954	-0.0795627	-0.0323103	0.030136	0.0637034	-0.376644	-0.43909	1	0
Mouse	GO:0008152_metabolic process	L2	2150	-0.177596	-0.0219068	-0.00938619	0.00900579	0.0219553	-0.16821	-0.186602	1	0
Mouse	GO:0008152_metabolic process	H1	4094	0.0289746	-0.0211184	-0.00833208	0.00822527	0.0205123	0.0373066	0.0207493	0	1
Mouse	GO:0008152_metabolic process	H2	4534	0.19141	-0.0233765	-0.0102267	0.0101636	0.0239019	0.201637	0.181246	0	1
Mouse	GO:0008152_metabolic process	H3	235	0.264031	-0.157647	-0.0617142	0.0543308	0.113071	0.325745	0.2097	0	1
Mouse	GO:0051606_detection of stimulus	L1	270	0.689597	-0.264646	-0.0983142	0.0843079	0.192732	0.787911	0.605289	0	1
Mouse	GO:0051606_detection of stimulus	L2	776	0.259203	-0.0636328	-0.0296863	0.0263967	0.0621878	0.288889	0.232806	0	1
Mouse	GO:0051606_detection of stimulus	H1	211	-0.379516	-0.0593596	-0.0252798	0.0245556	0.0603779	-0.354236	-0.404071	1	0
Mouse	GO:0051606_detection of stimulus	H2	93	-0.617214	-0.0751515	-0.0306021	0.0292007	0.0636384	-0.586612	-0.646414	1	0
Mouse	GO:0051606_detection of stimulus	H3	6	-0.449511	-0.750541	-0.227662	0.152549	0.277488	-0.221849	-0.60206	0.9995	0.0014
Human	GO:0006325_chromatin organization	L1	39	-0.262547	-0.200399	-0.0901838	0.0706675	0.171694	-0.172363	-0.333215	1	0
Human	GO:0006325_chromatin organization	L2	244	0.0130968	-0.0864913	-0.0398393	0.0356401	0.0790253	0.0529361	-0.0225433	0.2933	0.7332
Human	GO:0006325_chromatin organization	H1	257	0.0935093	-0.0989398	-0.0445822	0.0396021	0.096876	0.138092	0.0539073	0.0002	0.9999
Human	GO:0006325_chromatin organization	H2	245	0.0945699	-0.112753	-0.0441762	0.0418635	0.0892191	0.138746	0.0527064	0	1
Human	GO:0006325_chromatin organization	H3	90	0.0689948	-0.21315	-0.0859071	0.0689948	0.171657	0.154902	0	0.0588	0.9535
Human	GO:0051276_chromosome organization	L1	70	-0.196081	-0.160366	-0.0680515	0.0591912	0.134912	-0.12803	-0.255273	1	0
Human	GO:0051276_chromosome organization	L2	369	0.00516571	-0.0747223	-0.031661	0.029204	0.0603534	0.0368267	-0.0240382	0.3999	0.6227
Human	GO:0051276_chromosome organization	H1	396	0.0937038	-0.0742391	-0.035644	0.0325671	0.0711965	0.129348	0.0611367	0	1
Human	GO:0051276_chromosome organization	H2	382	0.0998995	-0.0877121	-0.0365596	0.03371	0.0872101	0.136459	0.0661895	0	1
Human	GO:0051276_chromosome organization	H3	126	0.0275553	-0.153737	-0.0642151	0.0575185	0.139372	0.0917704	-0.0299632	0.234	0.7967
Human	GO:0008152_metabolic process	L1	623	-0.223386	-0.0401504	-0.017874	0.0171553	0.0359724	-0.205512	-0.240541	1	0
Human	GO:0008152_metabolic process	L2	3317	-0.0178098	-0.0200413	-0.00861187	0.00835737	0.0190722	-0.00919793	-0.0261672	0.9996	0.0004
Human	GO:0008152_metabolic process	H1	3266	0.0333302	-0.0240164	-0.00939428	0.00885064	0.0192759	0.0427245	0.0244796	0	1
Human	GO:0008152_metabolic process	H2	3447	0.0785828	-0.0220599	-0.0096887	0.00948889	0.0228708	0.0882716	0.069094	0	1
Human	GO:0008152_metabolic process	H3	1431	0.10613	-0.0417621	-0.0164885	0.0164431	0.0364938	0.122618	0.0896867	0	1
Human	GO:0051606_detection of stimulus	L1	151	0.382499	-0.25241	-0.0889081	0.078583	0.16731	0.471407	0.303916	0	1
Human	GO:0051606_detection of stimulus	L2	304	0.165714	-0.115762	-0.0430017	0.0388663	0.0859609	0.208716	0.126848	0	1
Human	GO:0051606_detection of stimulus	H1	105	-0.238101	-0.12257	-0.0471027	0.0417397	0.0967356	-0.190998	-0.279841	1	0
Human	GO:0051606_detection of stimulus	H2	87	-0.297943	-0.133659	-0.047131	0.0458385	0.096991	-0.250812	-0.343782	1	0
Human	GO:0051606_detection of stimulus	H3	33	-0.3096	-0.204865	-0.0877515	0.0749758	0.163112	-0.221849	-0.384576	1	0
