# Supplementary material for: Transgenerational Self-Reconstruction of Disrupted Chromatin Organization After Exposure To An Environmental Stressor in Mice
Source: Sci Rep. 2019 Sep 10;9:13057. doi: 10.1038/s41598-019-49440-2 (PMC6736928; doi:10.1038/s41598-019-49440-2)
Supplement: Supplementary file 9 — Supplementary Table S8 [file 41598_2019_49440_MOESM9_ESM.xlsx]

## Sheet: Table S8
Supplementary Table S8. Genomic distribution of genetic variation associated with human diseases or traits with regard to AT- and GC-enriched regions.
ABBREVIATIONS: GRCm37: Genome Reference Consortium Human build 37, GRCm38: Genome Reference Consortium Human build 38, GRCh38: Genome Reference Consortium Mouse build 38, GWAS: genome-wide association studies, gWAT: gonadal white adipose tissue, MSCs: mesenchymal stem cells, N: number of elements, SNP: single nucleotide polymorphism
DATA DESCRIPTION: GRCh37 isochore coordinates were retrieved from IsoFinder, and converted into GRCh38 coordinates using Lift-Over utility from Galaxy v1.0.6. GRDh38 isochores were assorted in types L1, L2, H1, H2, or H3 depending on their GC content as previously described.
STATISTICAL METHOD DESCRIPTION: For each disease/trait and isochore type, we calculated GWAS SNP enrichments as (x/X)/(l/L), where x and X represent the number of SNPs for each trait mapping to isochores of each type or any isochore, respectively, and l and L represent the cumulative length of isochores of each type or all isochores, respectively. For each observed GWAS SNP enrichment, a distribu…
		GWAS SNP enrichment								Statistical significance
Trait	Isochore type	N	Observed [log]	Minimum expected [log]	5th percentile expected [log]	95th percentile expected [log]	Maximum expected [log]	Observed/5th percentile expected [log]	Observed/95th percentile expected [log]	pupper value	plower value
Body mass index	L1	172	-0.0519937	-0.355335	-0.133847	0.114408	0.236709	0.0818535	-0.166402	0.7335	0.2665
Body mass index	L2	300	-0.0542355	-0.170145	-0.0672559	0.0589393	0.137197	0.0130204	-0.113175	0.9101	0.0899
Body mass index	H1	186	0.0233524	-0.173263	-0.0766532	0.0684399	0.141952	0.100006	-0.0450875	0.2922	0.7078
Body mass index	H2	135	0.126369	-0.216686	-0.0908633	0.0779791	0.175839	0.217232	0.0483897	0.0024	0.9976
Body mass index	H3	41	0.25029	-0.451361	-0.178012	0.143387	0.274605	0.428302	0.106903	0.0013	0.9987
Obesity-related traits	L1	125	-0.170359	-0.201068	-0.0792355	0.0732406	0.147666	-0.0911237	-0.2436	0.9995	0.0005
Obesity-related traits	L2	289	-0.0502059	-0.100781	-0.0402498	0.0367973	0.0823686	-0.00995605	-0.0870032	0.9806	0.0194
Obesity-related traits	H1	193	0.0596497	-0.131199	-0.0462776	0.0429164	0.0923477	0.105927	0.0167333	0.0103	0.9897
Obesity-related traits	H2	147	0.183605	-0.129243	-0.0514217	0.0482459	0.126842	0.235027	0.135359	0	1
Obesity-related traits	H3	42	0.281008	-0.312814	-0.104671	0.0893878	0.191388	0.385679	0.191621	0	1
Type 2 diabetes	L1	50	-0.386717	-0.468258	-0.179938	0.145085	0.32268	-0.20678	-0.531802	0.9994	0.0006
Type 2 diabetes	L2	201	-0.0263259	-0.29162	-0.0867719	0.0749103	0.1617	0.060446	-0.101236	0.6882	0.3118
Type 2 diabetes	H1	136	0.0892131	-0.245219	-0.101177	0.0879828	0.201818	0.19039	0.00123036	0.0472	0.9528
Type 2 diabetes	H2	87	0.137389	-0.291893	-0.120012	0.0986423	0.226025	0.257401	0.0387467	0.0095	0.9905
Type 2 diabetes	H3	50	0.538311	-0.628298	-0.232984	0.175475	0.362422	0.771295	0.362836	0	1
Diastolic blood pressure	L1	56	-0.302115	-0.352125	-0.125532	0.104983	0.235744	-0.176583	-0.407099	0.9996	0.0004
Diastolic blood pressure	L2	161	-0.0873119	-0.143881	-0.0592498	0.0560152	0.133437	-0.0280621	-0.143327	0.9901	0.0099
Diastolic blood pressure	H1	124	0.08448	-0.168091	-0.0739861	0.0642489	0.13443	0.158466	0.0202312	0.0126	0.9874
Diastolic blood pressure	H2	106	0.25856	-0.250936	-0.0847302	0.0740245	0.143861	0.34329	0.184535	0	1
Diastolic blood pressure	H3	36	0.431028	-0.417232	-0.16664	0.132168	0.26672	0.597667	0.29886	0	1
Systolic blood pressure	L1	64	-0.214353	-0.328553	-0.134023	0.109642	0.234008	-0.0803292	-0.323995	0.9953	0.0047
Systolic blood pressure	L2	139	-0.121352	-0.150367	-0.0636953	0.0576452	0.124256	-0.0576571	-0.178998	0.9987	0.0013
Systolic blood pressure	H1	100	0.0208289	-0.184983	-0.0760468	0.0670165	0.147691	0.0968757	-0.0461876	0.3104	0.6896
Systolic blood pressure	H2	105	0.284214	-0.257467	-0.0883821	0.0774988	0.1803	0.372596	0.206715	0	1
Systolic blood pressure	H3	43	0.537964	-0.599448	-0.17882	0.137061	0.293734	0.716784	0.400903	0	1
Adolescent idiopathic scoliosis	L1	281	-0.02316	-0.19647	-0.0602704	0.0542686	0.121572	0.0371104	-0.0774286	0.7432	0.2568
Adolescent idiopathic scoliosis	L2	547	0.0222865	-0.0689095	-0.0302662	0.0277004	0.0632066	0.0525527	-0.00541387	0.0927	0.9073
Adolescent idiopathic scoliosis	H1	279	0.0150995	-0.0872854	-0.0345334	0.0327793	0.0713521	0.049633	-0.0176798	0.2298	0.7702
Adolescent idiopathic scoliosis	H2	153	-0.00361765	-0.105512	-0.0413724	0.0374929	0.0762529	0.0377547	-0.0411105	0.5689	0.4311
Adolescent idiopathic scoliosis	H3	15	-0.370747	-0.205197	-0.0789818	0.0702365	0.144596	-0.291765	-0.440983	1	0
Post bronchodilator FEV1/FVC ratio in COPD	L1	102	-0.0298538	--	-0.771224	0.393173	0.662869	0.74137	-0.423027	0.4335	0.5665
Post bronchodilator FEV1/FVC ratio in COPD	L2	238	0.0942884	-0.892255	-0.376897	0.220047	0.373276	0.471185	-0.125759	0.2646	0.7354
Post bronchodilator FEV1/FVC ratio in COPD	H1	102	0.0115078	-0.961217	-0.461006	0.246139	0.445946	0.472513	-0.234631	0.439	0.561
Post bronchodilator FEV1/FVC ratio in COPD	H2	27	-0.323533	-1.05205	-0.517418	0.287315	0.501042	0.193885	-0.610848	0.836	0.164
Post bronchodilator FEV1/FVC ratio in COPD	H3	1	-1.11343	--	-1.03205	0.461001	0.866343	-0.0813755	-1.57443	0.9675	0.0325
